# Supplementary material for: The combination of SLC7A11 inhibitor and oridonin synergistically inhibits cervical cancer cell growth by decreasing the NADPH/NADP+ ratio
Source: Genes Dis. 2024 Mar 19;12(1):101265. doi: 10.1016/j.gendis.2024.101265 (PMC11550735; doi:10.1016/j.gendis.2024.101265)
Supplement: Multimedia component 2 [file mmc2.xlsx]

## Sheet: Sheet1
Combination of Ori and IKE in Hela cells
IKE (μM)	Ori (μM)	Innhibitory effect	CI value
1	0.07813	0.1495	0.34505
1	0.15625	0.1737	0.34295
1	0.3125	0.26	0.22507
1	0.625	0.3321	0.21415
1	1.25	0.4227	0.20706
1	2.5	0.5218	0.20656
1	5	0.6298	0.19735
1	10	0.8234	0.078
Combination of Ori and IKE in C-33A cells
IKE (μM)	Ori (μM)	Innhibitory effect	CI value
1	0.07813	0.2193	0.33733
1	0.15625	0.2307	0.3238
1	0.3125	0.2368	0.34536
1	0.625	0.2662	0.31295
1	1.25	0.3085	0.27294
1	2.5	0.4104	0.15124
1	5	0.5293	0.07909
1	10	0.7581	0.01272
Combination of Ori and Sorafenib in Hela cells
Ori (μM)	Sorafenib (μM)	Innhibitory effect	CI value
0.07813	5	0.1897	1.79027
0.15625	5	0.2032	1.53599
0.3125	5	0.2103	1.48279
0.625	5	0.2169	1.51595
1.25	5	0.2397	1.38567
2.5	5	0.2876	1.10551
5	5	0.417	0.5108
10	5	0.6365	0.13679
Combination of Ori and RSL3 in Hela cells
Ori (μM)	RSL3 (μM)	Innhibitory effect	CI value
0.3125	0.3125	0.8261	24.0973
0.625	0.625	0.133	0.89893
1.25	1.25	0.167	1.14531
2.5	2.5	0.215	1.46758
5	5	0.477	8.0145
10	10	0.698	140.03
