# Supplementary material for: The combination of SLC7A11 inhibitor and oridonin synergistically inhibits cervical cancer cell growth by decreasing the NADPH/NADP+ ratio
Source: Genes Dis. 2024 Mar 19;12(1):101265. doi: 10.1016/j.gendis.2024.101265 (PMC11550735; doi:10.1016/j.gendis.2024.101265)
Supplement: Multimedia component 3 [file mmc3.xlsx]

## Sheet: Sheet1
	gene_id	baseMean	logFC	lfcSE	P.Value	adj.P.Val
1	FTH1	151334	0.529106	0.0452272	3.12162e-31	2.42057e-28
2	HSP90AB1	74268.4	0.110407	0.033341	0.000237529	0.00287553
3	FTL	46285.4	0.431772	0.0452373	1.83184e-22	6.42582e-20
4	HSP90AA1	44730.7	0.441182	0.0521796	5.28606e-18	1.11257e-15
5	KRT7	40909.3	0.22932	0.0568838	2.21447e-05	0.000392137
6	SLC7A5	32071.9	0.230755	0.0864902	0.00354449	0.0246209
7	HSPA8	31981	0.26466	0.0566966	1.28535e-06	3.45568e-05
8	NEAT1	29969.8	0.45502	0.0704945	4.83266e-11	3.84863e-09
9	PSAP	29657.3	0.286125	0.0365247	1.71241e-15	2.54837e-13
10	HSPA1A	20355.7	0.838892	0.0999243	3.34477e-18	7.14181e-16
11	TARS1	19021.6	0.427163	0.051752	2.70285e-17	5.30947e-15
12	UBC	18355.4	0.191661	0.0690996	0.00336076	0.0236006
13	DDX21	16817.9	0.238028	0.0760371	0.00114499	0.0102361
14	SQSTM1	15764.6	0.549767	0.0590459	1.74759e-21	5.47813e-19
15	RHOA	14146.3	0.15745	0.0372406	1.68989e-05	0.000313171
16	HSPA1B	13555.9	0.851681	0.0950693	3.10631e-20	8.47504e-18
17	SLC38A2	13171.1	0.466823	0.0743131	5.63016e-11	4.43579e-09
18	RPL24	12866.3	0.150492	0.0572636	0.00622254	0.0384227
19	SLC38A1	12590.5	0.5175	0.0856748	2.14505e-10	1.53413e-08
20	EPRS1	12470.3	0.498921	0.0743101	2.84129e-12	2.77224e-10
21	TMBIM6	12133.8	0.122232	0.0425609	0.00338626	0.0236781
22	SET	11222.1	0.265896	0.0699281	5.99543e-05	0.000909596
23	DNAJA1	10110.6	0.154046	0.0484021	0.00104865	0.00951344
24	CCT4	10100.1	0.132546	0.0520137	0.00840894	0.0481309
25	PTGES3	10035.9	0.307956	0.0713402	5.01592e-06	0.000113169
26	STIP1	9956.86	0.229108	0.0394441	3.11173e-09	1.63732e-07
27	ANP32B	8827.04	0.201673	0.0604226	0.000353858	0.00396758
28	ANXA1	8703.92	0.360526	0.0474914	8.99917e-15	1.23911e-12
29	TXN	8671.43	0.358853	0.0589434	4.96559e-10	3.32537e-08
30	TFRC	8778.07	0.264068	0.0823979	0.000654198	0.00649044
31	DDIT4	8371.09	0.366375	0.0768679	4.62258e-07	1.44289e-05
32	GPRC5A	8194.73	0.140132	0.0469542	0.00212972	0.0165404
33	APP	8025.81	0.15321	0.0449301	0.000462411	0.00492894
34	EZR	7982.81	0.31435	0.0705738	4.22468e-06	9.75584e-05
35	HNRNPA0	7850.85	0.14585	0.0495661	0.00233583	0.0177026
36	XPOT	7849.47	0.717303	0.0888919	8.69293e-17	1.58115e-14
37	CCT8	7821.4	0.126533	0.044933	0.00363646	0.0252004
38	TCP1	7807.75	0.206746	0.0513711	3.23062e-05	0.000535396
39	RCN1	7571.08	0.164783	0.0620938	0.00547921	0.0349309
40	TXNRD1	7436.75	0.76713	0.0642969	7.54027e-34	7.93506e-31
41	DUSP1	7285.03	0.162583	0.0565174	0.00275837	0.0200875
42	CNBP	7268.56	0.198509	0.0605649	0.000606932	0.00610788
43	ATP2A2	7051.58	0.240391	0.0623602	5.37603e-05	0.000830241
44	NUFIP2	7051.03	0.318877	0.0859108	3.48588e-05	0.000572547
45	POLR2A	6946.89	0.22964	0.0786502	0.00166685	0.013781
46	OGT	6879.17	0.381926	0.0541422	4.40144e-13	4.98819e-11
47	YWHAG	6802.7	0.23698	0.0426065	1.28644e-08	5.9414e-07
48	TPX2	6818.1	0.299653	0.0693958	5.46919e-06	0.000121718
49	KIF1C	6476.58	0.18172	0.0521794	0.000322635	0.00366491
50	DKC1	6341.87	0.22249	0.0506249	5.56461e-06	0.000122943
51	ETF1	6313.39	0.195209	0.0671536	0.00209333	0.016344
52	PSAT1	6269.36	1.44253	0.102434	3.10585e-46	6.53693e-43
53	SLC1A5	6186.27	0.802634	0.0821806	1.24297e-23	4.81914e-21
54	HSPA4	6199.75	0.161608	0.0411315	6.67917e-05	0.00100004
55	HSPD1	6127.15	0.125858	0.0484165	0.00697322	0.041695
56	ATF4	6037.56	0.714755	0.10157	1.80848e-13	2.13154e-11
57	VDAC2	6044.48	0.18591	0.0510466	0.000169011	0.00216149
58	RTN4	5994.89	0.236147	0.0550256	8.023e-06	0.000166953
59	TNPO1	6036.92	0.431104	0.125558	9.5157e-05	0.00134544
60	MCL1	6009.06	0.227273	0.0874065	0.00563438	0.0356578
61	PPP1R15B	6008.2	0.190702	0.0524601	0.000170019	0.0021725
62	PSMD4	5859.4	0.208996	0.0791144	0.00431622	0.0288918
63	TMED2	5859.88	0.172115	0.0591852	0.00243523	0.0182763
64	HKDC1	5794.38	0.228692	0.0561545	2.31039e-05	0.000407755
65	SOD1	5721.38	0.215185	0.0716988	0.00115979	0.0103558
66	UBQLN1	5651.36	0.294457	0.0641059	1.5294e-06	4.03088e-05
67	SLC39A14	5587.15	0.450125	0.0627114	1.32251e-13	1.6103e-11
68	PSME3	5473.56	0.165752	0.0413643	4.27299e-05	0.00068354
69	YARS1	5435.12	0.633195	0.0675919	8.71944e-22	2.85475e-19
70	ANXA7	5337.13	0.274463	0.047094	2.25507e-09	1.25849e-07
71	CLIC4	5329.95	0.403788	0.0826311	1.89415e-07	6.44492e-06
72	DDX18	5251.81	0.191985	0.0739974	0.00519518	0.0334823
73	OAZ1	5198.11	0.192459	0.0525561	0.000172556	0.00219919
74	AHCTF1	5154.64	0.305208	0.0877871	0.000162242	0.00209126
75	ZFR	5165.45	0.300814	0.0650229	1.04042e-06	2.8705e-05
76	SMG1	5176.47	0.257957	0.0930455	0.00225614	0.0172584
77	STT3B	5155.67	0.178763	0.0645448	0.00349297	0.0243319
78	LARP1	5019.66	0.251569	0.0852945	0.00134106	0.0116428
79	DSG2	4838.51	0.312663	0.0695816	2.34634e-06	5.93962e-05
80	ARL6IP1	4786.43	0.171526	0.0656873	0.00593119	0.0369959
81	CKS1B	4694.74	0.242035	0.0847246	0.00188066	0.015074
82	MYL12A	4641.77	0.497254	0.0713182	4.83273e-13	5.39399e-11
83	UCK2	4649.02	0.273451	0.0511383	3.63392e-08	1.51778e-06
84	MARS1	4586.59	0.766907	0.0783826	1.10157e-23	4.38635e-21
85	PPP2CA	4556.34	0.140514	0.0468439	0.00202696	0.0158931
86	OGA	4519.93	0.406191	0.0775515	3.38805e-08	1.42618e-06
87	SLC16A1	4509.75	0.177431	0.0579338	0.00137634	0.0118652
88	ID1	4428.69	0.422953	0.0719393	7.20344e-10	4.5745e-08
89	GLO1	4474.15	0.239167	0.0745121	0.00059872	0.00604589
90	RAC1	4354.51	0.180164	0.0601719	0.00176256	0.0143707
91	SARS1	4328.54	0.67531	0.0715293	2.80558e-22	9.61269e-20
92	TRIM44	4334.36	0.273091	0.0659955	1.179e-05	0.000232954
93	EIF2S2	4314.47	0.613066	0.0580572	5.10444e-27	2.78533e-24
94	EIF3D	4267.24	0.212046	0.0523311	2.67235e-05	0.000458878
95	TALDO1	4273.93	0.253567	0.0448259	6.96239e-09	3.38538e-07
96	MRPS30	4131.02	0.167518	0.0579161	0.00247654	0.018465
97	HNRNPL	4108.46	0.274298	0.0545093	1.92856e-07	6.53184e-06
98	COPB1	4163.12	0.191718	0.0798278	0.00883709	0.0498457
99	TAF7	4090.83	0.169475	0.0557013	0.00149564	0.0126932
100	PSMD7	4058.53	0.167846	0.0636554	0.00554546	0.0352769
101	UPF1	4052.63	0.298799	0.080916	7.35494e-05	0.0010836
102	FKBP4	4011.64	0.229577	0.0725996	0.000756368	0.00731205
103	IGFBP7	3999.46	0.257705	0.0633336	2.60904e-05	0.000450105
104	CTSD	3968.95	0.383898	0.0759368	9.20866e-08	3.42604e-06
105	TM9SF3	4006.85	0.204821	0.0775846	0.00430941	0.0288856
106	NRDC	3993.39	0.336255	0.0584522	2.44322e-09	1.33814e-07
107	NARS1	3964.76	0.438841	0.078546	3.99599e-09	2.02313e-07
108	LAMP1	3930.49	0.27512	0.0602557	1.96132e-06	5.04297e-05
109	PTTG1IP	3955.79	0.29057	0.0762055	4.3647e-05	0.000695942
110	WDR5	3937.74	0.180261	0.0500436	0.0002057	0.00255529
111	ELOVL5	3944.18	0.212553	0.0636367	0.000456184	0.00488087
112	MYC	3930.52	0.17379	0.0567981	0.000936632	0.00865708
113	BCAP31	3864.38	0.317536	0.0779109	1.39933e-05	0.00026705
114	CDC20	3864.04	0.33424	0.0722282	9.07607e-07	2.56656e-05
115	UBE2S	3847.24	0.598434	0.0878043	9.01887e-13	9.55935e-11
116	UGDH	3818.26	0.626955	0.0692235	1.84479e-20	5.22679e-18
117	PLOD1	3795.67	0.192869	0.069328	0.00310009	0.0220646
118	HSPA9	3803.93	0.162824	0.049901	0.000772706	0.00742205
119	SRGN	3796.74	0.3665	0.0646189	3.43626e-09	1.76398e-07
120	EIF5	3783.05	0.314882	0.110628	0.00127687	0.0111843
121	ADRM1	3640.08	0.231819	0.0837325	0.00265515	0.0195299
122	CELF1	3696.39	0.225444	0.0921716	0.00671335	0.0406576
123	PLK1	3639.49	0.263532	0.0765113	0.000292544	0.00340715
124	SLC7A11	3539.25	1.83624	0.104164	7.30683e-71	3.58838e-67
125	FAF2	3535.47	0.198128	0.0499923	4.69867e-05	0.000742764
126	TGOLN2	3518.68	0.245759	0.080756	0.000931832	0.00862355
127	BUB1	3513.5	0.377101	0.0879276	4.37058e-06	0.000100299
128	ID3	3436.87	0.197756	0.0634075	0.00104026	0.00945477
129	RHEB	3435.32	0.234591	0.0553004	1.23779e-05	0.000241862
130	PEA15	3392.4	0.364051	0.0784269	8.0694e-07	2.2951e-05
131	WASF2	3394.09	0.275533	0.0534474	9.66326e-08	3.58406e-06
132	RUVBL1	3370.91	0.137213	0.054212	0.00877259	0.0495958
133	SLC7A1	3375.8	0.383157	0.0815543	6.34258e-07	1.86517e-05
134	IGF2R	3376.84	0.222654	0.0858476	0.0042409	0.0284912
135	STK24	3361.78	0.355581	0.0798887	2.11769e-06	5.42608e-05
136	DYNC1LI2	3374.12	0.207117	0.0768465	0.00515003	0.0332787
137	EIF3J	3356.42	0.394005	0.103324	3.14589e-05	0.000523711
138	EIF1	3344.38	0.608114	0.0933777	7.92832e-12	6.91171e-10
139	PTP4A2	3328.41	0.353203	0.110827	0.000348851	0.00392039
140	SHMT2	3310.61	0.338556	0.0805656	7.50099e-06	0.000157649
141	EIF3C	3288.84	0.203795	0.0842582	0.00826865	0.0475997
142	DNAJA3	3253.03	0.229371	0.07141	0.000677667	0.00666049
143	SIGMAR1	3236.28	0.171329	0.0691509	0.00847788	0.0484314
144	DDX5	3262.05	0.317725	0.0730236	3.44439e-06	8.23803e-05
145	CERS2	3248.26	0.332435	0.0647036	8.07333e-08	3.08946e-06
146	GART	3254.96	0.287901	0.0704024	1.54773e-05	0.00029048
147	PTTG1	3221.87	0.23628	0.0727741	0.000548844	0.00564279
148	TSC22D1	3232.67	0.19707	0.0710296	0.00304585	0.0217943
149	EPHA2	3155.07	0.402332	0.0820602	2.11689e-07	7.10435e-06
150	CAP1	3141.09	0.25457	0.0813955	0.000651761	0.00647935
151	FLOT1	3129.49	0.189184	0.0695921	0.00391674	0.0266046
152	NOB1	3121.36	0.163165	0.0530469	0.00146238	0.0124683
153	PTPRJ	3119.38	0.359516	0.0751706	4.71999e-07	1.46708e-05
154	GOLGA4	3099.88	0.259695	0.103137	0.00449393	0.0298643
155	TXLNA	3058.8	0.222922	0.0659571	0.000363956	0.00407139
156	SLC20A1	3032.74	0.482006	0.0630293	3.87441e-15	5.48862e-13
157	SUPT5H	2990.06	0.263652	0.100251	0.0032526	0.0229505
158	ARPC1A	2987.97	0.13727	0.0503112	0.00516051	0.0333318
159	HNRNPUL2	2946.56	0.239904	0.0576362	1.43023e-05	0.000272242
160	BUB1B	2945.13	0.22296	0.0564647	4.0676e-05	0.00065281
161	SARAF	2928.36	0.26373	0.0594589	3.8587e-06	9.06703e-05
162	VPS26A	2921.8	0.248482	0.0797313	0.000785651	0.00752112
163	RAB5IF	2891.6	0.256837	0.0693696	8.99301e-05	0.00128386
164	RSL24D1	2913.77	0.602658	0.100161	1.84827e-10	1.34141e-08
165	DDX42	2891.39	0.234497	0.0648074	0.000135717	0.0017949
166	SERINC3	2890.95	0.35924	0.0681634	3.64915e-08	1.51873e-06
167	C1orf43	2862.14	0.562809	0.101207	2.83924e-09	1.5156e-07
168	ERP29	2847.5	0.287222	0.0854407	0.000286297	0.00334763
169	AIFM2	2822.25	0.382016	0.0834679	8.92097e-07	2.52755e-05
170	OTULIN	2836.3	0.528232	0.0753117	3.2338e-13	3.6933e-11
171	DRAP1	2820.16	0.256244	0.0719127	0.000164069	0.00211112
172	RTN3	2821.96	0.168583	0.0560319	0.00175956	0.0143644
173	AP3M1	2818.94	0.193946	0.0769921	0.00673043	0.0407059
174	CACYBP	2798.65	0.385273	0.0815907	6.58973e-07	1.93015e-05
175	GSR	2769.43	0.647772	0.0515214	3.33253e-37	4.90981e-34
176	VMP1	2790.65	0.202867	0.0831371	0.00819553	0.0472952
177	CCNB1	2774.21	0.303579	0.0750558	1.78e-05	0.000327401
178	TPD52L2	2752.46	0.538231	0.0812005	4.02683e-12	3.80303e-10
179	HSPH1	2770.32	0.251907	0.087951	0.00173592	0.0142323
180	NAE1	2759.64	0.238606	0.0774768	0.0008399	0.0079373
181	PSMD14	2735.66	0.271123	0.0729031	7.80265e-05	0.00113593
182	CDCA5	2725.23	0.162199	0.0597944	0.00456318	0.0302029
183	CCDC47	2733.69	0.211183	0.0785308	0.00373967	0.025686
184	NQO1	2733.77	0.363316	0.0695328	4.16321e-08	1.70854e-06
185	GDI1	2699.82	0.346227	0.0735914	6.38305e-07	1.87334e-05
186	PARP4	2716.74	0.177681	0.0630927	0.00307481	0.0219164
187	PKN1	2700.34	0.153003	0.0605128	0.00796428	0.0463969
188	SSB	2699.4	0.342076	0.0937743	7.45433e-05	0.0010917
189	ZFAND5	2655.29	0.373664	0.0561048	6.65117e-12	5.97498e-10
190	GNL2	2654.98	0.178325	0.0530815	0.000412806	0.00451391
191	ADSS2	2652.86	0.218353	0.0786721	0.00253681	0.0188191
192	NOP56	2628.27	0.234378	0.0742003	0.000743498	0.00720655
193	OSMR	2628.88	0.343642	0.103759	0.000231063	0.00281576
194	ZNF146	2625.25	0.674691	0.0948593	1.06921e-13	1.31272e-11
195	PHGDH	2600.08	1.28379	0.109253	3.4071e-33	3.34645e-30
196	AIDA	2619.65	0.354223	0.0945987	4.81633e-05	0.000758108
197	POFUT1	2598.45	0.182099	0.0610586	0.0020267	0.0158931
198	PUM3	2587.37	0.234652	0.0790528	0.00138664	0.0119261
199	CKS2	2570.77	0.609078	0.0914476	3.19448e-12	3.05612e-10
200	SRPRB	2542.79	0.322149	0.0617384	6.06596e-08	2.42853e-06
201	TNFRSF10B	2536.03	0.317358	0.0996668	0.000428623	0.00464331
202	DNAJC13	2530.69	0.313353	0.0850577	7.00554e-05	0.0010415
203	MAPK1	2524.22	0.179221	0.0650092	0.0036434	0.0252366
204	ZNF740	2503.54	0.175993	0.0552527	0.000872857	0.00819096
205	NOP58	2464.18	0.219924	0.0816743	0.0033824	0.0236781
206	STRAP	2476.74	0.201751	0.0686268	0.00175726	0.0143592
207	SMG5	2458.55	0.329904	0.0636144	6.27206e-08	2.49747e-06
208	C6orf62	2474.57	0.237152	0.0986685	0.00703867	0.0420352
209	SPDL1	2469.99	0.276648	0.0923439	0.00102169	0.00930322
210	SRXN1	2429.86	1.1126	0.0764755	3.92618e-49	1.44611e-45
211	BAG2	2460.89	0.181538	0.0691123	0.00522143	0.0335927
212	ABCC2	2450.54	0.792747	0.10413	1.86364e-15	2.7457e-13
213	WBP2	2428.02	0.347305	0.0733183	5.84594e-07	1.75247e-05
214	RNF187	2427.34	0.29175	0.069747	1.00243e-05	0.000201211
215	SART3	2416.8	0.19734	0.0649553	0.00133406	0.0116045
216	RRN3	2423.48	0.253088	0.0737418	0.000257699	0.00307175
217	DAP3	2410.99	0.267062	0.0997473	0.00250698	0.0186354
218	SEC63	2417.44	0.274032	0.0666615	1.47167e-05	0.000278332
219	DCAF7	2393.33	0.190801	0.0643986	0.00180399	0.0146034
220	EIF3CL	2368.02	0.38293	0.088089	3.02133e-06	7.36974e-05
221	PAPSS2	2367.95	0.52161	0.098751	1.89049e-08	8.33762e-07
222	CANX	2376.14	0.18782	0.0629176	0.00171084	0.0140893
223	SLC6A8	2348.21	0.215651	0.0624115	0.000290605	0.00339262
224	UBE2D2	2339.43	0.336643	0.0752375	2.12725e-06	5.44111e-05
225	LSM4	2322.58	0.301702	0.0956894	0.000495064	0.0051987
226	NOL7	2334.71	0.289513	0.0672375	6.13078e-06	0.00013283
227	CTPS1	2333.44	0.202885	0.0650696	0.00102656	0.00934176
228	ZDHHC5	2333.07	0.246628	0.0696481	0.00017293	0.00220206
229	GFPT1	2338.43	0.468005	0.109406	2.89078e-06	7.09831e-05
230	HAX1	2312.75	0.48793	0.0713159	1.24481e-12	1.2736e-10
231	MED10	2314.6	0.448346	0.0768416	8.74941e-10	5.46208e-08
232	PIP5K1A	2301.73	0.346197	0.0890724	2.47749e-05	0.000431964
233	NCKAP1	2278.58	0.229228	0.0841556	0.00311177	0.022105
234	WDR45B	2276.58	0.217421	0.0688778	0.000798524	0.00761959
235	CPD	2265.47	0.26216	0.0907503	0.00155017	0.0130526
236	DNAJC21	2256.57	0.289203	0.0901978	0.000463688	0.00492894
237	IPO8	2260.78	0.299818	0.0652682	1.46252e-06	3.87542e-05
238	CBX5	2244.89	0.478361	0.111548	2.69007e-06	6.64981e-05
239	BAG3	2235.86	0.390159	0.0764294	7.39038e-08	2.88049e-06
240	USP47	2245.14	0.372272	0.0748174	1.46434e-07	5.13671e-06
241	POMP	2234.01	0.269113	0.0741916	0.00011684	0.00158072
242	SNX3	2235.44	0.259289	0.067338	5.21666e-05	0.000812443
243	TRIM16L	2198.32	1.43048	0.0713557	1.1161e-90	1.64436e-86
244	DNAJB1	2193.4	0.578738	0.0873891	5.64865e-12	5.13713e-10
245	YKT6	2194.31	0.164445	0.0640398	0.0064837	0.0395874
246	PTPA	2201.16	0.222421	0.061372	0.000148211	0.00193238
247	SENP3	2204.57	0.393447	0.0856819	9.29701e-07	2.624e-05
248	PSMD6	2181.45	0.157011	0.0598376	0.00589576	0.036806
249	TAX1BP1	2192.71	0.402904	0.0899103	1.43555e-06	3.83151e-05
250	PLEKHB2	2180.03	0.163297	0.0578769	0.00333082	0.0234239
251	NCAPG	2182.95	0.259355	0.0607811	8.40771e-06	0.000173004
252	XBP1	2181.33	0.275958	0.0931648	0.00108171	0.00976378
253	NFE2L2	2174.91	0.304563	0.0699362	4.16983e-06	9.64428e-05
254	TCEA1	2162.38	0.382153	0.104737	5.28077e-05	0.000818964
255	GAS5	2140.4	0.760963	0.0958193	1.67992e-16	2.94646e-14
256	TSR2	2145.58	0.253348	0.0614623	1.64945e-05	0.000307224
257	RACGAP1	2156.47	0.345317	0.084743	1.23452e-05	0.000241754
258	FN3KRP	2138.9	0.169287	0.0605803	0.00295622	0.0212355
259	ARPC5L	2131.95	0.253351	0.069096	0.000106698	0.00147743
260	CRKL	2113.73	0.148058	0.058003	0.00801441	0.0465601
261	CDC27	2125.58	0.263807	0.0826164	0.000554024	0.00568811
262	KNTC1	2084.67	0.329304	0.0848593	2.97995e-05	0.00050233
263	UHRF1BP1	2067.99	0.535183	0.0961889	3.1378e-09	1.64517e-07
264	PABPN1	2056.12	0.189102	0.0709415	0.0042146	0.0283403
265	ZMPSTE24	2057.3	0.345728	0.112236	0.000521236	0.00543095
266	C5orf51	2031.74	0.60038	0.153521	9.03425e-06	0.000184096
267	LBR	2033.97	0.227566	0.0907543	0.00565459	0.0357397
268	ZNF664	2031.24	0.474839	0.152321	0.00024349	0.00293562
269	DYNLL2	2010.13	0.331002	0.0854254	3.16342e-05	0.000526034
270	KIF4A	2009.17	0.279101	0.0798219	0.000197152	0.00245948
271	CHORDC1	2022.81	0.468672	0.160265	0.000463002	0.00492894
272	JOSD1	2003.38	0.412979	0.108945	2.81645e-05	0.000481377
273	CHCHD3	1996.86	0.283445	0.0698696	1.7921e-05	0.000329214
274	WDR43	2000.8	0.241771	0.0711604	0.000323337	0.00366808
275	TMX2	1990.77	0.190795	0.0740631	0.005942	0.037021
276	NDFIP1	1999.53	0.188614	0.0735485	0.00605946	0.0376525
277	MTHFD2	1985.27	0.794094	0.089574	5.89913e-20	1.552e-17
278	STRN4	1978.22	0.233791	0.0993649	0.00828069	0.0475997
279	UBXN4	1992.43	0.24766	0.100693	0.00564856	0.0357322
280	TFE3	1974.2	0.521144	0.0843365	9.10753e-11	7.0252e-09
281	RAP1B	1988.82	0.258043	0.10674	0.00595092	0.0370405
282	SLTM	1980.01	0.252261	0.097625	0.00378091	0.0258849
283	KCMF1	1960.79	0.307182	0.0839192	7.84657e-05	0.00113895
284	TACC3	1956.57	0.321282	0.108731	0.000810325	0.00770724
285	SOWAHC	1962.19	0.222988	0.0833052	0.00337765	0.0236781
286	SUPV3L1	1958.06	0.201753	0.0582993	0.00032113	0.0036591
287	BIRC5	1931.25	0.378986	0.0881874	4.02196e-06	9.39074e-05
288	ZC3H15	1924.5	0.198728	0.0773725	0.005667	0.0357919
289	FBXO30	1914.81	0.719639	0.0978654	1.66179e-14	2.14765e-12
290	KCTD9	1914.04	0.407683	0.0987462	7.1287e-06	0.000150469
291	CRK	1901.13	0.28128	0.0881554	0.000509194	0.00532809
292	PFDN2	1884.93	0.244503	0.0941362	0.00398366	0.0269845
293	AKR1C3	1877.82	0.835574	0.0992768	3.02961e-18	6.564e-16
294	RRP7A	1881.72	0.220726	0.0690579	0.000713245	0.00697295
295	TENT4A	1887.73	0.192862	0.0638704	0.00140305	0.0120461
296	EMC7	1881.08	0.29321	0.0639493	1.50751e-06	3.9803e-05
297	TAF9	1881.25	0.19664	0.0660479	0.00167281	0.0138225
298	SMCR8	1861.09	0.276665	0.0829032	0.000225355	0.0027599
299	DEGS1	1861.99	0.327963	0.0944764	0.000143127	0.00187955
300	RAB5A	1863.36	0.360631	0.102319	9.6529e-05	0.00135962
301	YTHDF1	1847.5	0.183876	0.0639402	0.00237333	0.0179406
302	FAM168B	1845.64	0.308057	0.0841429	7.84136e-05	0.00113895
303	NFE2L1	1825.43	0.658413	0.138305	1.81255e-07	6.18157e-06
304	ZC3H18	1826.83	0.270052	0.0719881	6.81117e-05	0.00101671
305	MAP1LC3B	1827.46	0.31676	0.0991352	0.000406803	0.00446604
306	UBE2K	1823.57	0.271073	0.10354	0.00313613	0.0222459
307	TRIB3	1800.52	1.18463	0.129201	2.63705e-21	7.92891e-19
308	CLCN7	1799.18	0.446695	0.0960139	5.60513e-07	1.70269e-05
309	EIF4EBP1	1787.9	0.703545	0.122688	8.79264e-10	5.4659e-08
310	ZNF598	1792.3	0.259555	0.0978554	0.00306494	0.0218672
311	DRG1	1792.28	0.191517	0.0636079	0.00162248	0.0135051
312	RC3H2	1796.47	0.400253	0.133176	0.000493266	0.00518721
313	KLHL21	1777.45	0.363587	0.0695633	4.29664e-08	1.7584e-06
314	ANKRD11	1774.88	0.883834	0.147257	1.36852e-10	1.0183e-08
315	OS9	1778.42	0.313917	0.0707267	2.54382e-06	6.33075e-05
316	RNF114	1780.68	0.303589	0.0934611	0.000349649	0.00392587
317	ASPH	1770.87	0.873135	0.144997	1.1127e-10	8.45018e-09
318	RAB6A	1767.18	0.235756	0.0820253	0.00188354	0.015074
319	DDI2	1773.26	0.330549	0.0851314	2.93264e-05	0.000496057
320	LSM14A	1764.57	0.243396	0.0708429	0.000303592	0.00350809
321	ARIH2	1756.09	0.274463	0.0839361	0.000458242	0.00489933
322	DHX29	1761.59	0.229361	0.09521	0.00714341	0.0425744
323	GLOD4	1751.95	0.200195	0.0631457	0.000836179	0.00791228
324	KDM4A	1742.57	0.322875	0.0805061	1.75621e-05	0.000323428
325	CEP55	1739.23	0.382871	0.0996108	2.57601e-05	0.000446498
326	CEBPB	1727.63	0.526425	0.110432	2.51584e-07	8.31073e-06
327	RNASEH2A	1720.92	0.217364	0.0882585	0.00682266	0.0410446
328	PLOD3	1725.66	0.282801	0.128201	0.00854235	0.0487435
329	STC2	1705.33	1.80358	0.154947	8.09359e-33	7.45268e-30
330	SERINC1	1721.39	0.488393	0.0845624	1.03818e-09	6.34669e-08
331	TNKS2	1713.05	0.20675	0.0722515	0.00238883	0.0180116
332	LIMS1	1715.94	0.264952	0.117757	0.00879575	0.0496525
333	TERF2IP	1710.98	0.248062	0.0657356	7.03115e-05	0.00104425
334	UBE2R2	1698.64	0.17586	0.0583434	0.00166064	0.0137508
335	TNRC18	1670.71	0.527934	0.226935	0.00188361	0.015074
336	NUDT3	1693.64	0.232292	0.0749371	0.000916586	0.00853607
337	ANKLE2	1694.25	0.225078	0.0858523	0.00398125	0.0269805
338	CHMP1B	1685.75	0.203328	0.0622213	0.00053049	0.0055079
339	PLK2	1675.6	0.585939	0.0870777	2.03969e-12	2.04427e-10
340	CCNB2	1658.82	0.589975	0.105309	2.36326e-09	1.31388e-07
341	PYGL	1662.56	0.261138	0.0843981	0.000746288	0.00722883
342	TRIM16	1637.35	1.23582	0.0853988	1.005e-48	2.96132e-45
343	ITGB5	1643	0.387941	0.0837276	7.92929e-07	2.25962e-05
344	COPS2	1653.42	0.256751	0.0841517	0.00101343	0.00925656
345	TOR1A	1650.54	0.204545	0.0692499	0.00160219	0.0133815
346	SPRYD3	1635.9	0.3605	0.0857781	6.67269e-06	0.000142657
347	IMPAD1	1648.73	0.270664	0.0840667	0.000515836	0.00538611
348	WNK1	1645.02	0.227459	0.0975355	0.00884595	0.0498766
349	PPP1R11	1629.04	0.250673	0.073742	0.000283594	0.00332129
350	ETFA	1622.7	0.249749	0.0888069	0.002048	0.0160325
351	GNA13	1634.13	0.258255	0.0907203	0.00177806	0.0144571
352	WDR75	1620.27	0.222582	0.0925098	0.00756287	0.0445927
353	ARHGAP35	1610.18	0.354934	0.150199	0.00381732	0.0260614
354	VPS39	1612.64	0.388909	0.0935702	6.99903e-06	0.000148156
355	MED13	1619.35	0.29807	0.0955066	0.000574514	0.00584956
356	NUP107	1608.61	0.294333	0.0916736	0.000417001	0.00454078
357	FAM53C	1613.77	0.274546	0.0913895	0.000995667	0.00911694
358	PYCR2	1601.29	0.282174	0.0788833	0.00013906	0.00183417
359	ETFB	1583.55	0.359598	0.0940582	3.12734e-05	0.000521212
360	DDX50	1602.31	0.218538	0.0905786	0.00769559	0.045243
361	RMND5A	1593.59	0.299111	0.121391	0.00409534	0.027614
362	NMD3	1591.47	0.340613	0.127298	0.00176991	0.0144057
363	FXR1	1587.12	0.231802	0.0955641	0.00683414	0.0410969
364	MAPK6	1588.25	0.273058	0.105329	0.00342284	0.0238999
365	ARFGAP2	1572.41	0.267081	0.103042	0.00344204	0.0240111
366	SYPL1	1571.43	0.260199	0.0663802	3.62112e-05	0.000589502
367	IDH1	1566.7	0.298998	0.0808097	8.72314e-05	0.00124896
368	TES	1569.71	0.353107	0.0754395	7.40334e-07	2.1429e-05
369	G6PC3	1554.5	0.219188	0.078004	0.00232348	0.0176271
370	TNFRSF1A	1554.26	0.391897	0.0763634	6.29057e-08	2.49808e-06
371	TIMM44	1553.2	0.339635	0.0827574	1.12085e-05	0.000222254
372	DNAJC2	1557.92	0.264216	0.111435	0.0063865	0.0392215
373	PPP1R15A	1547.32	0.590368	0.0972758	1.46089e-10	1.06551e-08
374	EPDR1	1543.57	0.390631	0.0799335	2.67906e-07	8.81039e-06
375	NUDCD3	1548.13	0.287151	0.109159	0.00270096	0.0197779
376	RAB9A	1554.93	0.247668	0.0783228	0.000671386	0.00661641
377	UNC119B	1543.69	0.293771	0.0773668	4.965e-05	0.000778185
378	ABHD2	1542.01	0.35902	0.0734082	2.25479e-07	7.53285e-06
379	PSMD10	1532.58	0.299612	0.0792545	5.42204e-05	0.000835595
380	PRKAG1	1533.16	0.258739	0.0725219	0.000155913	0.00201851
381	NIBAN1	1523.07	1.45125	0.141593	5.46267e-26	2.87434e-23
382	MFSD14B	1516.7	0.297323	0.119618	0.00383759	0.0261877
383	PARK7	1489.75	0.556848	0.21035	0.000771127	0.0074158
384	KRAS	1496.32	0.265744	0.115789	0.00778049	0.0456329
385	HTATIP2	1484.92	0.325479	0.0815558	1.90105e-05	0.000344504
386	SELENOS	1482.56	0.28188	0.0743047	5.44551e-05	0.000838335
387	SEL1L	1493.56	0.266572	0.111084	0.00593796	0.037021
388	CDC42EP1	1470.49	0.517743	0.111497	5.75444e-07	1.73021e-05
389	BCAS2	1478.18	0.211386	0.0736401	0.00218244	0.0168433
390	GRINA	1463.28	0.44173	0.116947	2.60468e-05	0.000449879
391	TMEM131	1466.79	0.4809	0.0928346	3.46243e-08	1.45333e-06
392	API5	1446.12	0.246357	0.0821411	0.00119559	0.0105857
393	LPGAT1	1457.9	0.389208	0.105389	4.71154e-05	0.000743998
394	DNM1L	1452.35	0.324158	0.141072	0.00536387	0.0343143
395	ECPAS	1450.44	0.280234	0.0936455	0.00102036	0.00929961
396	CDK2AP1	1440.15	0.217979	0.0780735	0.00251076	0.0186541
397	REEP4	1425.58	0.31867	0.103739	0.00060172	0.00606785
398	REEP5	1427.29	0.331592	0.08311	1.8392e-05	0.000335773
399	CDIPT	1415.16	0.2375	0.100454	0.00781437	0.0457588
400	TDP2	1413.3	0.636	0.109561	6.05125e-10	3.93402e-08
401	ISCU	1394.63	0.237947	0.0757726	0.000767719	0.00739268
402	CGGBP1	1398.59	0.40571	0.0990055	8.14189e-06	0.00016895
403	SLC39A6	1390.95	0.514019	0.114116	9.92913e-07	2.77057e-05
404	TTL	1390.81	0.216692	0.0724635	0.00119917	0.010611
405	CBX6	1386.02	0.264438	0.0777553	0.000268398	0.00317871
406	PROSER1	1382.52	0.387999	0.0754493	6.12053e-08	2.44373e-06
407	CARS1	1368.84	0.949774	0.0812925	1.1568e-32	1.00254e-29
408	ADIPOR2	1371.85	0.261939	0.0943237	0.00215205	0.0166436
409	SLC31A1	1366.71	0.504496	0.102257	1.09783e-07	4.00353e-06
410	MRPS10	1369.37	0.343596	0.106787	0.000313867	0.0036014
411	DNAJC5	1350.89	0.339228	0.162947	0.0079443	0.0463171
412	TTC1	1358.65	0.308727	0.0792625	3.23467e-05	0.000535464
413	SGPL1	1354.41	0.415576	0.107805	2.14124e-05	0.000381462
414	ZMYND19	1353.41	0.212256	0.0795863	0.00396852	0.0269066
415	MED8	1345.97	0.257735	0.10905	0.00681751	0.0410304
416	RAB3GAP1	1354.48	0.23502	0.0879245	0.00340083	0.0237574
417	SETX	1344.07	1.04469	0.398863	0.000388765	0.00430652
418	LTBR	1340.98	0.489011	0.0905706	9.80621e-09	4.61581e-07
419	DYNC1LI1	1345.04	0.28754	0.0793878	0.000108445	0.0014932
420	CDCA7	1347.58	0.276326	0.0925556	0.00102067	0.00929961
421	UBE2D3	1346.41	0.506646	0.111735	7.81512e-07	2.2314e-05
422	TIMMDC1	1322.65	0.385536	0.0973652	1.66477e-05	0.000309685
423	NR1D2	1323.04	0.669574	0.159722	2.42026e-06	6.08493e-05
424	KNSTRN	1320.06	0.305033	0.0887136	0.000185475	0.00233158
425	MRPL24	1309.02	0.314423	0.0832393	4.3522e-05	0.000695456
426	PICALM	1309.94	0.337984	0.117623	0.00106114	0.00959715
427	SELENOI	1310.16	0.302047	0.0971211	0.000587547	0.00595345
428	MED29	1298.27	0.297025	0.126607	0.00562318	0.0356437
429	OTUD7B	1297.35	0.295501	0.0916947	0.000394188	0.00435024
430	MAFG	1278.1	0.681952	0.179988	1.12075e-05	0.000222254
431	PNO1	1285.52	0.356219	0.0827644	3.81094e-06	9.01229e-05
432	AEN	1277.57	0.289376	0.0953717	0.000872606	0.00819096
433	SLC48A1	1260.37	0.954259	0.103517	2.30129e-21	7.06354e-19
434	IFRD1	1266.89	0.645265	0.120266	7.93598e-09	3.83347e-07
435	KCTD5	1264.29	0.378585	0.0930033	1.06652e-05	0.000212625
436	KANSL2	1263.03	0.296645	0.0781617	5.0814e-05	0.000794738
437	UBE2A	1267.98	0.416407	0.076707	1.13271e-08	5.28106e-07
438	PPP2CB	1262.94	0.566664	0.14021	5.9179e-06	0.00012936
439	VPS29	1265.7	0.230055	0.0791679	0.00179438	0.0145496
440	DARS1	1261.96	0.249273	0.102824	0.006221	0.0384227
441	TXNDC12	1252.99	0.594938	0.108824	4.66392e-09	2.31359e-07
442	CAPN7	1252.2	0.260831	0.0905096	0.00153726	0.0129717
443	HMOX1	1229.07	2.7212	0.144255	4.90005e-81	3.60962e-77
444	PI4K2A	1248	0.289717	0.0964956	0.000964285	0.00886884
445	PIR	1239.22	0.75767	0.0983901	1.20075e-15	1.84278e-13
446	HSD17B12	1246.11	0.291399	0.0963791	0.000858411	0.0080863
447	PARG	1238.27	0.384177	0.0929393	8.08295e-06	0.000167964
448	ASNS	1217.77	2.07282	0.166737	6.91531e-37	9.26212e-34
449	LIMD1	1235.56	0.249615	0.0978293	0.00440109	0.0293665
450	POLR2D	1222.65	0.223934	0.0897866	0.00583166	0.0365763
451	GOT1	1211.53	0.381142	0.100361	2.84308e-05	0.000483732
452	ACAP2	1218.06	0.401457	0.104385	2.36339e-05	0.000415016
453	TMEM209	1212.28	0.590386	0.104442	1.7237e-09	9.88145e-08
454	PAK1IP1	1215.54	0.266533	0.110288	0.00562069	0.0356437
455	PIM1	1212.57	0.304482	0.0943616	0.000419675	0.00456653
456	TRAF2	1208.32	0.300219	0.076699	2.98749e-05	0.000503024
457	THOC7	1205.79	0.313635	0.0852908	7.15526e-05	0.00105842
458	SMYD5	1200.8	0.216035	0.0808879	0.00351765	0.0244799
459	ITCH	1198	0.301771	0.127014	0.00528372	0.0339194
460	TWNK	1196.94	0.350862	0.0792819	2.36667e-06	5.97057e-05
461	CTNNBL1	1186.82	0.341473	0.0959436	9.50202e-05	0.0013448
462	ATP6AP2	1182.12	0.311989	0.0977752	0.000425712	0.00462197
463	AGGF1	1187.69	0.214041	0.0889977	0.00820801	0.0473302
464	NSFL1C	1170.11	0.355288	0.106369	0.000201445	0.00250666
465	RFC4	1171.23	0.268357	0.0930702	0.00148961	0.0126711
466	DDX31	1168.28	0.220332	0.080497	0.00322558	0.0227926
467	AXIN1	1164.32	0.399164	0.0834153	3.60956e-07	1.15107e-05
468	JMY	1169.99	0.293363	0.102518	0.00133738	0.0116245
469	HIBADH	1161.38	0.367086	0.0775798	5.5206e-07	1.68047e-05
470	ABHD4	1155.96	0.404084	0.103236	1.72443e-05	0.000319171
471	UPF3B	1158.73	0.322694	0.0925268	0.000144186	0.00189162
472	VKORC1L1	1157.07	0.194736	0.0715572	0.0037283	0.0256438
473	BRD3	1157.32	0.419569	0.0900598	6.01571e-07	1.78996e-05
474	P4HA1	1150.01	0.92943	0.173417	4.58202e-09	2.28356e-07
475	SPATS2	1151.11	0.536779	0.190383	0.000473569	0.00502311
476	DESI2	1154.78	0.449664	0.0910064	1.32374e-07	4.68815e-06
477	TSG101	1146.36	0.505373	0.094473	1.40297e-08	6.43926e-07
478	CHTF8	1152.3	0.479652	0.0964242	9.98904e-08	3.66091e-06
479	CHMP3	1149.57	0.28988	0.0918242	0.000561057	0.0057483
480	AASDHPPT	1148.58	0.305746	0.110802	0.0017396	0.0142465
481	NIP7	1144.98	0.269161	0.0956116	0.00181613	0.0146936
482	FNDC3A	1149.31	0.415543	0.187343	0.00371495	0.0255916
483	ME1	1138.82	0.4906	0.0881898	3.93847e-09	2.00088e-07
484	MIB1	1141.79	0.281543	0.0844732	0.00031004	0.00356026
485	ERP44	1137.1	0.286705	0.0799563	0.00011907	0.00160499
486	PRMT3	1137.35	0.295052	0.109974	0.00234459	0.0177598
487	FBXW2	1125.73	0.466449	0.143846	0.000158427	0.00204746
488	C6orf89	1136.56	0.306759	0.108094	0.00131293	0.0114458
489	CKAP2L	1131.42	0.346036	0.115992	0.000663586	0.00656149
490	SBDSP1	1119.62	0.356762	0.0920702	2.69637e-05	0.000462463
491	GLE1	1119.08	0.322923	0.13354	0.0037995	0.0259759
492	GFM2	1122.63	0.339427	0.109326	0.000514734	0.00537842
493	RAB35	1112.46	0.261873	0.0983096	0.00294965	0.0211986
494	ZNF131	1114.96	0.243628	0.0959046	0.00471428	0.0309828
495	ANO6	1119.87	0.371527	0.10864	0.000147765	0.00192827
496	LPIN2	1115.35	0.221801	0.0743994	0.00143522	0.0122865
497	GCLM	1117.69	0.821784	0.159377	1.84857e-08	8.23276e-07
498	NUB1	1116.88	0.356617	0.12758	0.00127531	0.0111774
499	RPAP3	1110.01	0.515014	0.106151	1.23099e-07	4.41271e-06
500	MBTPS2	1106.39	0.656783	0.11766	2.41559e-09	1.33243e-07
501	NCR3LG1	1101.07	0.457143	0.23796	0.0057888	0.036385
502	HMMR	1099.6	0.948397	0.165665	7.02971e-10	4.50299e-08
503	GPT2	1094.3	0.945554	0.120884	3.64955e-16	5.97431e-14
504	CDCA8	1095.84	0.257217	0.0918831	0.00201131	0.0158294
505	SUGP2	1095.26	0.392823	0.127971	0.000413258	0.00451391
506	ATP9A	1092.67	0.372158	0.133666	0.00105479	0.0095573
507	ELOA	1094.21	0.31352	0.104115	0.000786852	0.00752772
508	WARS1	1084.77	0.479319	0.117118	6.23242e-06	0.000134243
509	MTIF2	1091.33	0.452312	0.126211	5.19099e-05	0.000809299
510	NXN	1082.77	0.281432	0.100075	0.00167569	0.0138272
511	TTC4	1081.87	0.279217	0.099337	0.00176027	0.0143644
512	RPS6KB1	1090.03	0.305345	0.134247	0.00653559	0.0398217
513	NDC80	1079.76	0.614592	0.102453	2.16744e-10	1.54265e-08
514	CALCOCO2	1079.93	0.373091	0.119306	0.000372747	0.00414833
515	PHF3	1083.86	0.263488	0.105898	0.00470162	0.0309375
516	CENPN	1081.13	0.262818	0.0999506	0.00329887	0.0232334
517	NQO2	1072.73	0.524693	0.089658	6.63084e-10	4.28474e-08
518	KIF21B	1077.02	0.316788	0.136451	0.00525315	0.0337673
519	LMBRD2	1076.04	0.536248	0.118392	7.60832e-07	2.18506e-05
520	GTF2E2	1067.62	0.219713	0.0878889	0.00608958	0.0378237
521	KLHL12	1069.82	0.379238	0.0918837	8.23384e-06	0.000170618
522	ZBTB5	1072.58	0.272622	0.082717	0.000326254	0.00369179
523	BRD2	1063.83	0.326245	0.106628	0.000587233	0.00595345
524	SH3GLB1	1067.37	0.253276	0.0803284	0.000681337	0.00668318
525	PDPK1	1059.18	0.264381	0.0866281	0.000846897	0.00799829
526	MRPL18	1055.14	0.233851	0.0867814	0.00318765	0.0225678
527	BUD31	1050.39	0.22481	0.0910327	0.00655976	0.0399194
528	ARID2	1053.36	0.381619	0.187213	0.00686249	0.0412337
529	DNAJB4	1051.21	0.513584	0.166139	0.000232308	0.00282626
530	SMCHD1	1053.21	0.479159	0.200418	0.00199056	0.0156978
531	BRD9	1031.31	0.821632	0.147321	1.71003e-09	9.84137e-08
532	TIAL1	1040.63	0.354317	0.108245	0.000250563	0.00299882
533	TAF10	1035.14	0.232787	0.0875752	0.00351095	0.0244456
534	KMT5A	1036.92	0.459989	0.0867212	1.87636e-08	8.30163e-07
535	ACBD6	1036.38	0.254235	0.0837086	0.000978396	0.00897554
536	TIMM10B	1029.67	0.210337	0.0811555	0.00496541	0.0323124
537	ANXA4	1032.42	0.329702	0.0729145	1.79662e-06	4.66013e-05
538	NDUFS4	1028.61	0.251758	0.096366	0.00373614	0.0256858
539	DPF2	1023.42	0.342375	0.162058	0.00797071	0.046416
540	PTPRK	1026.69	0.294694	0.0799416	7.80137e-05	0.00113593
541	ZNF326	1029.93	0.334848	0.0984353	0.000180575	0.00228557
542	COMMD2	1032.66	0.225946	0.0915998	0.006439	0.0394125
543	GCLC	1022.21	1.01598	0.157447	6.67308e-12	5.97498e-10
544	GTF3C3	1027.73	0.308541	0.140796	0.00771158	0.0453183
545	MARCHF5	1027.9	0.280831	0.0974187	0.00144303	0.0123462
546	CSNK1A1	1020.1	0.339348	0.104817	0.000319701	0.00364781
547	RGP1	1017.65	0.413185	0.0948436	2.51878e-06	6.27904e-05
548	SPR	1014.54	0.241116	0.100222	0.00678197	0.0409181
549	ATAD1	1016.32	0.5936	0.151815	8.39877e-06	0.000173004
550	GPX8	1013.41	0.381158	0.0931931	9.75094e-06	0.000196795
551	PDCD10	1009.04	0.287406	0.0940112	0.00076234	0.0073553
552	ZCRB1	1004.55	0.368273	0.123326	0.000611673	0.00614718
553	XPC	997.778	0.394284	0.128123	0.000391558	0.00433094
554	DLGAP5	998.753	0.223394	0.0882306	0.00560833	0.0356153
555	AVL9	990.902	0.217232	0.0884202	0.00681748	0.0410304
556	AZIN1	997.431	0.284121	0.128531	0.0079096	0.0461331
557	ALDH1L2	980.752	1.72961	0.185902	4.17825e-22	1.39905e-19
558	SYF2	993.282	0.339058	0.117212	0.000927867	0.00862012
559	SLC25A36	994.362	0.669193	0.146012	4.18109e-07	1.32189e-05
560	HNRNPLL	993.701	0.564239	0.147888	1.42815e-05	0.000272198
561	CCDC25	987.303	0.244178	0.0867392	0.00202072	0.0158695
562	MSRB3	981.01	0.723297	0.0966949	6.51291e-15	9.05233e-13
563	MED20	980.416	0.547396	0.0977474	2.8988e-09	1.53626e-07
564	KIF18A	984.002	0.497011	0.136716	3.55141e-05	0.000578793
565	SENP1	985.714	0.26813	0.108219	0.00484153	0.0316601
566	NEK9	966.255	0.831936	0.0945907	1.26482e-19	3.1584e-17
567	AAGAB	973.507	0.334709	0.153955	0.00659881	0.0400743
568	CCNK	967.493	0.33846	0.092325	6.76116e-05	0.00101027
569	DUSP5	966.023	0.44075	0.126034	7.62808e-05	0.00111493
570	TNFRSF21	958.06	0.415042	0.0932709	1.81676e-06	4.69586e-05
571	RAB21	965.315	0.220967	0.0909281	0.0073974	0.043787
572	GTF2A2	964.912	0.273655	0.103652	0.00290488	0.0209689
573	EFR3A	962.136	0.377793	0.116557	0.000259147	0.00308153
574	MRPL58	958.514	0.209691	0.079738	0.00371555	0.0255916
575	CSNK1D	951.112	0.534871	0.0978278	6.15122e-09	3.01083e-07
576	SSH1	949.601	0.278182	0.0982043	0.00162536	0.013515
577	RIOK3	952.259	0.466914	0.104258	1.20847e-06	3.27287e-05
578	ERMP1	954.328	0.602641	0.131737	5.06677e-07	1.56496e-05
579	BET1L	944.991	0.276878	0.11305	0.00450449	0.029894
580	GTF2H1	953.258	0.343574	0.110029	0.000426438	0.00462645
581	OSER1	941.73	0.347351	0.132719	0.00201545	0.0158468
582	HERPUD1	944.13	0.331133	0.157618	0.00798015	0.0464343
583	MTAP	931.459	0.292572	0.119197	0.00422725	0.0284124
584	TRMT1	919.144	0.273185	0.116337	0.00639138	0.0392246
585	ALDH2	924.266	0.343284	0.108174	0.000379824	0.00421699
586	ICE2	927.123	0.345954	0.141534	0.00307649	0.0219177
587	CPSF3	921.653	0.228197	0.0864911	0.00389686	0.0265184
588	CWC27	922.711	0.344886	0.124074	0.0012885	0.0112712
589	FARSB	916.892	0.549122	0.128916	2.47707e-06	6.20657e-05
590	NUP43	919.879	0.256857	0.0944494	0.00265689	0.0195323
591	FBXO28	924.94	0.305991	0.135517	0.00670647	0.0406444
592	LRRFIP2	921.044	0.385166	0.133396	0.00075267	0.00728108
593	ELK4	918.456	0.665723	0.135983	9.01383e-08	3.36204e-06
594	KCTD15	913.234	0.268975	0.109368	0.0049404	0.0321781
595	SDAD1	907.17	0.251392	0.091852	0.00245135	0.0183701
596	SWI5	899.839	0.388998	0.103242	3.5097e-05	0.000574315
597	GNA12	901.466	0.286781	0.101806	0.00162551	0.013515
598	RABEPK	898.823	0.289232	0.0992931	0.00118022	0.0104729
599	STXBP1	895.498	0.336242	0.153068	0.00618828	0.0382593
600	PLRG1	900.455	0.642295	0.160942	6.08657e-06	0.000132457
601	ANAPC16	908.076	0.442684	0.153955	0.000620499	0.00621892
602	TMBIM1	896.317	0.422784	0.116191	4.74029e-05	0.000747738
603	TTK	899.982	0.323421	0.150043	0.00720983	0.0428489
604	CFDP1	895.841	0.268595	0.100736	0.00291504	0.0210218
605	RPRD1B	895.61	0.228844	0.0953547	0.0077685	0.0455989
606	ALDH3B1	891.248	0.25954	0.106216	0.00531026	0.0340732
607	NHLRC2	898.061	0.268379	0.0956412	0.00199139	0.0156978
608	CSTF3	893.307	0.262653	0.0969693	0.00261885	0.0193208
609	PARP2	890.174	0.255783	0.08741	0.00137183	0.0118402
610	GOLGA5	890.074	0.239558	0.102366	0.00810913	0.0469622
611	BNIP2	890.884	0.321294	0.147697	0.00686995	0.0412388
612	RHBDD2	879.805	0.47118	0.0944579	8.35105e-08	3.14876e-06
613	SLC35E2B	883.088	0.333881	0.144849	0.00493313	0.0321592
614	KAT6A	888.59	0.326745	0.134381	0.00378359	0.0258911
615	OCRL	883.655	0.4979	0.119728	4.39865e-06	0.000100786
616	C16orf72	877.072	0.304434	0.118657	0.00305127	0.0218225
617	UFD1	866.623	0.250734	0.0989414	0.0045895	0.0303624
618	CASC4	863.564	0.321139	0.104352	0.000577905	0.00587596
619	ABITRAM	855.773	0.271216	0.105394	0.0031777	0.0225082
620	MKRN2	837.911	0.629485	0.117822	9.14947e-09	4.34836e-07
621	CUEDC2	841.825	0.264944	0.0981191	0.00255369	0.0189063
622	WDR26	839.669	0.456529	0.200869	0.00274178	0.0200073
623	MED23	836.918	0.272938	0.103269	0.00297708	0.0213333
624	SLC35F5	835.388	0.307052	0.10859	0.00134964	0.0117104
625	ZNF330	829.561	0.269699	0.0922929	0.00127297	0.0111635
626	CELSR3	829.901	0.54651	0.141289	1.27206e-05	0.000246921
627	KIF15	831.083	0.446305	0.12811	7.77766e-05	0.00113454
628	HSPA13	829.752	0.559085	0.138532	6.18189e-06	0.000133545
629	EAPP	825.587	0.241813	0.0924333	0.00384428	0.0262205
630	RND3	824.617	0.494642	0.109934	9.82214e-07	2.74591e-05
631	LARS1	824.606	0.415152	0.1301	0.00023315	0.00283416
632	CEBPG	819.99	0.701124	0.132003	9.3431e-09	4.42611e-07
633	FAF1	818.217	0.26681	0.098318	0.00238503	0.0180014
634	PRMT6	819.284	0.213649	0.0825969	0.00410925	0.0276951
635	FOPNL	821.773	0.422613	0.143715	0.00054284	0.00560846
636	WASHC2A	820.408	0.510655	0.190195	0.000788286	0.00753655
637	RNF216	815.178	0.374635	0.127464	0.000670415	0.00661568
638	TOX4	812.33	0.283372	0.095288	0.0010154	0.00926766
639	DNASE2	811.977	0.514959	0.121837	3.09995e-06	7.52414e-05
640	DEPDC1	817.518	0.45639	0.127412	5.23303e-05	0.000813272
641	CFAP97	815.827	0.481964	0.146003	0.000126945	0.00169256
642	GTF2E1	809.838	0.353325	0.0963748	6.15253e-05	0.00093065
643	NKAPD1	814.857	0.431724	0.135804	0.000248907	0.00298142
644	SNX8	805.672	0.276973	0.0942639	0.00117265	0.0104304
645	FOSL1	794.964	1.06226	0.120575	5.82919e-20	1.552e-17
646	GOLGA1	808.184	0.369487	0.170599	0.00554026	0.035259
647	SMIM13	803.561	0.393052	0.122457	0.000258344	0.00307695
648	SLC6A9	803.323	0.410362	0.158632	0.00158475	0.013266
649	AURKA	806.867	0.300267	0.12929	0.00540917	0.0345441
650	ATMIN	799.232	0.251925	0.0906833	0.00223891	0.0171534
651	RIOK2	801.352	0.406408	0.152492	0.00128365	0.0112371
652	EXOSC8	795.604	0.335811	0.100094	0.000212151	0.00262657
653	MIR22HG	790.356	0.429686	0.0918689	5.61924e-07	1.70338e-05
654	ACIN1	789.813	0.378448	0.120284	0.000344795	0.00388666
655	ZC3H8	783.722	0.361361	0.134426	0.00154384	0.0130151
656	LOC105373159	783.609	0.454616	0.126701	5.14868e-05	0.000804406
657	GARS1	780.832	0.951916	0.195678	6.73169e-08	2.65893e-06
658	PIGK	781.144	0.448112	0.166919	0.0010159	0.00926766
659	NSD2	774.478	0.314113	0.115014	0.00185208	0.0149141
660	BMI1	780.224	0.483225	0.11588	4.442e-06	0.000101621
661	TRAK2	775.579	0.583753	0.102801	1.6191e-09	9.39142e-08
662	KLHL42	774.928	0.283365	0.112466	0.00386741	0.0263546
663	CHMP4A	771.611	0.255272	0.111013	0.00788994	0.0460731
664	TYW1	768.141	0.361122	0.103979	0.000121833	0.00163031
665	UNC13B	768.492	0.315327	0.119005	0.00224532	0.0171846
666	EPHX1	756.585	0.311516	0.142633	0.00788239	0.0460596
667	UBALD1	758.432	0.300907	0.133302	0.00676944	0.0408993
668	GCC1	762.84	0.271557	0.0933295	0.00138125	0.0119006
669	PCID2	758.785	0.294292	0.110507	0.0024342	0.0182763
670	ANKMY2	759.445	0.394218	0.108463	5.66578e-05	0.000867712
671	NUMBL	758.794	0.326361	0.125581	0.00256807	0.0189937
672	CFD	751.223	0.314393	0.121233	0.00263855	0.0194369
673	TMTC1	761.438	0.546105	0.168376	0.000127752	0.00170178
674	SLC30A9	757.881	0.330209	0.104281	0.000415246	0.00452599
675	PDRG1	750.977	0.355016	0.117295	0.00057008	0.0058205
676	ZNF275	749.216	0.298626	0.119284	0.00372448	0.0256295
677	VEZF1	750.345	0.336699	0.148729	0.00540129	0.0345088
678	SH2D4A	746.834	0.297219	0.136501	0.00834993	0.0478675
679	CBLL1	745.256	0.389579	0.132661	0.000645706	0.00642783
680	CNIH1	738.575	0.266471	0.0980234	0.00236839	0.0179125
681	CSGALNACT2	737.294	0.452893	0.121607	3.12097e-05	0.000521212
682	ORC5	736.254	0.369107	0.121834	0.000531553	0.00551117
683	MRNIP	730.195	0.376932	0.113617	0.000198296	0.00247166
684	R3HDM1	733.524	0.511202	0.146039	5.9334e-05	0.000902134
685	C1orf35	731.141	0.349257	0.112116	0.000420919	0.00457668
686	TJP1	731.772	0.388201	0.176875	0.0045416	0.0300996
687	TNIP2	723.67	0.364311	0.117408	0.000422737	0.00459306
688	CENPE	735.661	0.616259	0.130817	2.47753e-07	8.20256e-06
689	GTF2B	728.058	0.255541	0.0917226	0.00197915	0.0156431
690	NSMCE1	721.174	0.346772	0.117912	0.000782437	0.00750068
691	DCTD	723.728	0.321416	0.13286	0.00390227	0.0265307
692	NUDCD2	723.108	0.279512	0.124623	0.00801419	0.0465601
693	JMJD6	720.01	0.382627	0.104792	5.50727e-05	0.000846075
694	BTF3L4	722.268	0.350899	0.135193	0.00206961	0.016193
695	INPP4A	724.3	0.391482	0.15162	0.0017423	0.0142607
696	RNMT	719.256	0.553772	0.27733	0.00337996	0.0236781
697	IARS1	714.638	0.43099	0.131589	0.000171814	0.00219353
698	TRMT1L	714.24	0.369329	0.108627	0.000150491	0.00195864
699	HGH1	703.848	0.467772	0.219528	0.00369818	0.0255239
700	LOC101927060	710.063	0.341998	0.157388	0.00647346	0.0395413
701	BOLA2-SMG1P6	707.032	0.231422	0.0982981	0.00834849	0.0478675
702	ZNF768	706.534	0.342323	0.129838	0.00198932	0.0156978
703	CDR2	702.993	0.427033	0.10846	1.47042e-05	0.000278332
704	STK40	700.876	0.569203	0.12117	3.07654e-07	9.98383e-06
705	CHPT1	700.687	0.329242	0.127647	0.00250634	0.0186354
706	SLC11A2	704.093	0.366251	0.146402	0.00254248	0.0188517
707	DNAJC7	699.962	0.297145	0.108173	0.00187448	0.0150422
708	APOL6	702.773	0.304084	0.109426	0.00163105	0.0135535
709	GYG1	697.408	0.326586	0.100009	0.000308829	0.00354912
710	NADK2	701.19	0.537929	0.181523	0.000321734	0.00366315
711	PTGR1	695.974	0.311341	0.12228	0.0029622	0.0212474
712	GRPEL2	700.611	0.384822	0.111339	0.000111733	0.00152847
713	RESF1	702.044	0.34925	0.129775	0.0016046	0.0133941
714	CNST	694.978	0.348491	0.137678	0.00252814	0.0187643
715	PYROXD1	688.745	0.874863	0.153129	8.08312e-10	5.0676e-08
716	ARPIN	686.529	0.383312	0.166277	0.00368693	0.0254673
717	BET1	683.806	0.409459	0.153501	0.0012556	0.0110434
718	ARHGAP21	684.208	0.392044	0.172569	0.00390059	0.0265307
719	CENPO	679.693	0.855745	0.149727	7.83042e-10	4.93975e-08
720	ERRFI1	679.851	0.571339	0.145703	9.29019e-06	0.000188789
721	SLC1A4	674.547	0.935393	0.15612	1.4187e-10	1.04508e-08
722	RNF41	673.347	0.5048	0.153015	0.000119499	0.00160815
723	SCARB2	676.606	0.279834	0.117527	0.00581814	0.0365071
724	CYB5R1	666.302	0.307327	0.120775	0.00305604	0.0218354
725	MOCOS	668.345	0.6983	0.123438	1.37097e-09	8.11186e-08
726	ATG12	676.356	0.394788	0.133999	0.000605319	0.0060958
727	E2F3	670.75	0.357634	0.172013	0.00721551	0.0428653
728	EIF1B	672.014	0.279389	0.119669	0.00665985	0.0404117
729	MAP2K4	670.41	0.263745	0.109228	0.00568554	0.0358609
730	FAM160B1	671.293	0.390163	0.131684	0.000590082	0.00597503
731	AKAP10	664.905	0.334826	0.163292	0.00860613	0.0490036
732	CENPH	668.934	0.35528	0.134992	0.00192465	0.0153109
733	TMEM267	672.013	0.692661	0.220345	0.000121193	0.00162414
734	CTBP2	657.338	0.454932	0.133745	9.76347e-05	0.00136995
735	RNF34	665.166	0.362726	0.148083	0.00291894	0.0210218
736	FAM104A	662.779	0.429098	0.0948973	1.092e-06	2.99599e-05
737	ZNF473	662.484	0.43925	0.134002	0.000163749	0.00210884
738	HBP1	661.422	0.312347	0.131243	0.00463808	0.030574
739	ACVR1B	653.353	0.380143	0.140673	0.00133012	0.0115819
740	ACSL4	662.8	0.408922	0.133335	0.000390747	0.00432523
741	HPS3	662.555	0.313646	0.132197	0.00468049	0.0308397
742	ABCB6	650.757	0.574084	0.190385	0.000223714	0.00274208
743	TXNL4B	653.38	0.24765	0.0905097	0.00258889	0.0191188
744	PPIL4	654.539	0.252995	0.0957436	0.00337603	0.0236781
745	POLR3C	651.59	0.426159	0.108221	1.43571e-05	0.000272932
746	SZT2	650.642	0.680609	0.195825	4.06216e-05	0.00065281
747	SPIRE1	642.495	0.379853	0.13845	0.00117309	0.0104304
748	RETREG2	643.023	0.360188	0.148631	0.00317732	0.0225082
749	MINPP1	647.383	0.29601	0.101108	0.00108221	0.00976378
750	FBRS	643.423	0.261994	0.106863	0.00518014	0.0334146
751	AARS1	634.429	0.964657	0.165095	3.20116e-10	2.21421e-08
752	GLA	617.711	0.404273	0.105994	2.53482e-05	0.000440914
753	POLR3D	619.653	0.769878	0.134248	7.84566e-10	4.93975e-08
754	ZDHHC9	618.678	0.59959	0.163286	2.41838e-05	0.000423159
755	UMPS	618.69	0.502162	0.191387	0.000991858	0.00908772
756	CSNK1G3	620.928	0.33862	0.163358	0.00818594	0.0472584
757	SEL1L3	608.7	1.3522	0.156403	3.01921e-19	7.29214e-17
758	ZNHIT3	612.299	0.258239	0.101397	0.00433839	0.0289948
759	COQ5	610.827	0.495341	0.111669	1.53257e-06	4.03203e-05
760	SVIL	606.388	0.497369	0.112213	1.34893e-06	3.60685e-05
761	RETREG3	607.241	0.337692	0.109987	0.000548755	0.00564279
762	PKD1	604.2	0.285976	0.12757	0.00757111	0.0446149
763	PCK2	593.62	1.69302	0.138208	7.93345e-36	8.99104e-33
764	FNBP1	596.407	0.312698	0.139418	0.00691752	0.0414967
765	NEDD4	598.535	0.503692	0.128786	1.3705e-05	0.000261889
766	GADD45A	598.334	0.279493	0.114968	0.00475799	0.0312108
767	POC1A	596.683	0.379362	0.112535	0.000160809	0.00207461
768	TSPAN3	595.324	0.58589	0.11398	3.14423e-08	1.33115e-06
769	GRK6	591.921	0.654779	0.145556	6.20161e-07	1.83471e-05
770	MTX3	598.611	0.357438	0.177391	0.00836215	0.0479189
771	GDF15	585.627	1.90096	0.18148	4.16938e-27	2.36259e-24
772	RSRC2	595.229	0.279568	0.11622	0.00532561	0.0341435
773	UQCC3	584.226	0.277102	0.121318	0.0073466	0.0435213
774	PHLDB2	585.781	0.540284	0.183336	0.000334242	0.00377347
775	TMEM268	585.942	0.387944	0.125988	0.000409275	0.00448316
776	RBCK1	575.22	0.540252	0.229625	0.00170868	0.0140794
777	TCAF1	578.64	0.645281	0.143697	7.02434e-07	2.04525e-05
778	C5orf17	582.705	0.486803	0.176111	0.000678775	0.00666249
779	LRIF1	577.126	0.629239	0.208478	0.000218331	0.00269178
780	ARV1	575.325	0.387553	0.117167	0.000196859	0.00245791
781	TBL2	575.872	0.441588	0.193832	0.00305998	0.0218424
782	EDEM3	575.42	0.415571	0.114646	5.29875e-05	0.000820889
783	SENP6	569.667	0.510208	0.166683	0.000248324	0.00297928
784	KLHL18	566.341	0.367289	0.128567	0.000971793	0.00892607
785	ABHD3	569.931	0.463411	0.12983	5.79444e-05	0.000882829
786	UBLCP1	563.081	0.474894	0.127407	2.83931e-05	0.000483732
787	PSEN1	565.192	0.36121	0.150608	0.00337301	0.0236753
788	DNAJA4	557.177	0.436034	0.132924	0.000173995	0.00221179
789	NR1H2	557.054	0.87116	0.24212	1.88906e-05	0.000343461
790	ERLIN2	560.452	0.398883	0.107916	4.35967e-05	0.000695895
791	SNUPN	556.971	0.277725	0.124206	0.00802221	0.046587
792	CNPPD1	550.459	0.632371	0.112169	1.49869e-09	8.76199e-08
793	FOXJ2	553.11	0.470582	0.106753	1.54377e-06	4.05424e-05
794	ATP2C1	549.702	0.413141	0.159541	0.0015726	0.0131868
795	RNF6	549.734	0.587472	0.151589	1.08938e-05	0.000216597
796	LZTR1	552.196	0.272748	0.112784	0.00567449	0.0358193
797	ASB13	548.826	0.402996	0.111926	6.19654e-05	0.000936345
798	PSMC3IP	547.727	0.355953	0.157537	0.00482024	0.0315489
799	CCDC58	548.846	0.290629	0.121388	0.00518629	0.0334396
800	ALDH3A2	547.222	0.285255	0.123488	0.00641831	0.0393676
801	MPHOSPH6	547.638	0.383129	0.128634	0.000584244	0.00592814
802	CDC42BPA	550.969	0.448563	0.214269	0.00441823	0.0294656
803	IFT57	543.22	0.260139	0.104477	0.00493874	0.0321781
804	MUS81	541.78	0.459135	0.114905	1.06478e-05	0.000212567
805	RHNO1	539.217	0.387224	0.10896	7.86443e-05	0.00114042
806	NT5C3A	542.847	0.409155	0.187191	0.00426001	0.0285935
807	NSUN4	537.968	0.284706	0.121686	0.00613632	0.0380498
808	MITD1	539.877	0.452467	0.14627	0.000294344	0.00342271
809	CTSL	533.997	0.721333	0.162339	6.71758e-07	1.96369e-05
810	G2E3	539.191	0.568211	0.141581	6.68113e-06	0.000142657
811	VPS50	537.184	0.432252	0.170845	0.00166022	0.0137508
812	KIAA0355	535.174	0.320122	0.112922	0.00128907	0.0112712
813	MRPS18C	533.731	0.307838	0.142499	0.00818521	0.0472584
814	CEP85	531.459	0.458142	0.200879	0.00267518	0.0196282
815	KIAA0319L	532.223	0.298208	0.120861	0.00394736	0.0267879
816	RNF216P1	529.071	0.300919	0.107766	0.00145556	0.012439
817	CSRNP2	531.379	0.389421	0.179605	0.00486724	0.0318
818	VRK2	527.994	0.507213	0.169399	0.000315415	0.00361353
819	PMAIP1	526.39	0.722753	0.149645	1.11104e-07	4.04172e-06
820	UNKL	524.394	0.658532	0.207545	0.000122876	0.00164277
821	PGAP6	521.265	0.387397	0.146537	0.00155535	0.0130842
822	MTMR9	521.977	0.443308	0.134875	0.000173776	0.00221092
823	DDIAS	520.638	0.514914	0.123665	4.11746e-06	9.53813e-05
824	MANBAL	511.226	0.561542	0.15571	3.50503e-05	0.000574315
825	AKIRIN2	513.07	0.482739	0.116946	5.14156e-06	0.00011565
826	DNAJC24	515.379	0.37708	0.13348	0.000930065	0.00862039
827	STX17	510.662	0.336156	0.122497	0.00151263	0.0128152
828	TMEM199	508.499	0.32602	0.137321	0.00441993	0.0294656
829	DFFA	501.55	0.617182	0.149989	3.83991e-06	9.04347e-05
830	CUTC	501.229	0.386451	0.15096	0.0019738	0.0156176
831	NEDD1	506.457	0.487125	0.260706	0.0058681	0.0367355
832	PPM1B	494.63	0.496297	0.126322	1.17955e-05	0.000232954
833	VPS54	501.712	0.523295	0.219347	0.00165181	0.0137028
834	TMEM106B	493.335	1.10192	0.374695	0.000147342	0.00192446
835	TWSG1	492.963	0.297873	0.117553	0.00337958	0.0236781
836	GATAD1	494.201	0.355749	0.143033	0.0028066	0.0203793
837	RIT1	491.058	0.351351	0.159988	0.00572391	0.0360386
838	PRKAA2	490.146	0.654376	0.168824	9.61634e-06	0.000194345
839	CRAMP1	486.892	0.407668	0.18782	0.00436002	0.0291057
840	TRMT5	484.568	0.376055	0.13067	0.000811334	0.00771186
841	ATPSCKMT	478.776	1.05801	0.187946	9.64839e-10	5.94769e-08
842	DIS3L	479.194	0.543795	0.261331	0.00321377	0.0227309
843	CPSF4	474.487	0.488158	0.157249	0.000242697	0.00293087
844	EMC3	476.292	0.300687	0.120355	0.00373938	0.025686
845	RASSF10-DT	475.26	0.651735	0.133314	9.68205e-08	3.58406e-06
846	NOTCH2NLA	469.179	0.401013	0.119006	0.00013838	0.00182848
847	ZDHHC20	468.367	0.381698	0.157806	0.00287596	0.0208112
848	FAM120B	471.701	0.280923	0.124009	0.00777519	0.04562
849	MXRA7	473.43	0.312885	0.141517	0.0067903	0.0409335
850	MORC2	470.693	0.676847	0.246142	0.000395373	0.00436005
851	C9orf64	470.299	0.575067	0.162025	3.89063e-05	0.000627828
852	POU2F1	470.037	0.462566	0.217637	0.00381284	0.0260429
853	KLF6	469.885	0.388509	0.146498	0.00148302	0.0126224
854	NT5C2	469.182	0.341043	0.117602	0.000930321	0.00862039
855	KRT7-AS	469.028	0.347947	0.132124	0.00191582	0.0152737
856	SAT1	463.784	0.487104	0.139995	6.88886e-05	0.00102726
857	DNAJC19	464.656	0.40435	0.140598	0.000721236	0.00703707
858	IFIT2	462.387	0.344215	0.160484	0.00692699	0.0415365
859	VTI1A	461.473	0.520144	0.136278	1.73445e-05	0.000320622
860	BIRC3	457.528	0.778693	0.211784	1.61542e-05	0.000301647
861	PLEKHA3	461.189	0.380454	0.179754	0.00588011	0.0367395
862	RNF141	457.416	0.631401	0.137767	4.37806e-07	1.37825e-05
863	TBRG1	457.297	0.33308	0.144668	0.00502833	0.0326409
864	GADD45B	455.618	0.524054	0.171047	0.000245494	0.00295495
865	PTPN9	452.89	0.569791	0.141146	6.09559e-06	0.000132458
866	ARRDC2	455.146	0.660034	0.132877	8.19169e-08	3.11052e-06
867	HACL1	453.323	0.278705	0.124535	0.00797681	0.0464332
868	GGA1	449.304	0.343608	0.12942	0.0018525	0.0149141
869	DGUOK	448.897	0.436517	0.152278	0.000635441	0.00634279
870	ARFRP1	446.97	0.499346	0.165387	0.000319892	0.00364781
871	ZCCHC7	448.745	0.467013	0.193084	0.00193544	0.0153682
872	RHBDD3	442.875	0.558224	0.243526	0.00184882	0.0149041
873	ZFAND2A	444.717	0.735848	0.153468	1.30883e-07	4.64651e-06
874	CEPT1	443.374	0.315329	0.142944	0.00694132	0.0416056
875	SGO2	442.666	0.56625	0.208136	0.000611044	0.00614506
876	ZFYVE26	439.72	0.382037	0.132544	0.000782498	0.00750068
877	METTL5	438.386	0.343957	0.155951	0.00596464	0.0371073
878	MTERF3	430.706	0.334818	0.125133	0.00187451	0.0150422
879	CCDC174	430.283	0.325109	0.144295	0.00594277	0.037021
880	LINC01619	429.418	0.57077	0.170521	7.94281e-05	0.00115065
881	EZH1	425.893	0.637672	0.131442	1.18634e-07	4.27344e-06
882	RIOX1	427.246	0.308881	0.145492	0.00875476	0.0495782
883	SPRED2	424.076	0.824998	0.189617	9.51626e-07	2.68075e-05
884	TRNAU1AP	422.762	0.394352	0.157444	0.00208454	0.0163012
885	SEC22C	419.191	0.813892	0.197178	2.51439e-06	6.27874e-05
886	TRIM68	423.469	0.529092	0.138182	1.53431e-05	0.000288328
887	TSC22D3	418.851	1.12597	0.166897	8.61889e-13	9.20161e-11
888	FECH	420.561	0.542515	0.128971	3.09423e-06	7.52266e-05
889	ZNF777	418.962	0.836225	0.219354	8.49845e-06	0.000174141
890	CGAS	421.737	0.333759	0.151986	0.00679997	0.040975
891	SDF2	416.008	0.459262	0.166802	0.000733605	0.00712472
892	SPSB1	417.581	0.359775	0.119153	0.00044987	0.0048379
893	EME1	415.604	0.499602	0.17089	0.000409219	0.00448316
894	IGHMBP2	415.393	0.428732	0.145674	0.000488492	0.00515172
895	ZSWIM4	411.055	0.775929	0.141654	3.50869e-09	1.79491e-07
896	COMMD10	414.104	0.384268	0.159433	0.00291842	0.0210218
897	ZNF410	412.784	0.364714	0.149978	0.00331316	0.0233108
898	NPIPA1	410.177	0.572715	0.150291	1.68831e-05	0.000313171
899	ERICH1	409.668	0.371474	0.143784	0.00191702	0.015275
900	EVI5L	409.873	0.405912	0.12892	0.000306999	0.0035332
901	DCAF5	411.845	0.470576	0.179865	0.0011322	0.0101341
902	IER3	408.086	0.362452	0.152179	0.00356542	0.0247546
903	PTRH1	403.448	0.408851	0.127364	0.000239968	0.00290267
904	UROS	408.889	0.27418	0.122687	0.00854244	0.0487435
905	FAM219B	406.606	0.675758	0.235826	0.000304661	0.00351218
906	CERS5	404.52	0.458304	0.17418	0.00111555	0.00999719
907	VEGFA	398.449	0.816643	0.190289	1.25007e-06	3.37314e-05
908	NEIL3	403.709	0.333419	0.157809	0.00782593	0.0457901
909	FAM234A	399.335	0.438269	0.193323	0.00310508	0.0220894
910	CIAO3	396.746	0.509878	0.133964	1.83642e-05	0.000335698
911	BBS4	399.18	0.373892	0.17756	0.00613428	0.0380498
912	MLH3	397.35	0.464307	0.145888	0.000217515	0.00268621
913	ORC3	389.936	0.328885	0.14803	0.00630551	0.0388053
914	PLPBP	391.493	0.331053	0.131135	0.00290039	0.0209468
915	RNF14	386.095	0.383518	0.173194	0.00461226	0.0304583
916	PUDP	386.659	0.496832	0.142553	6.43564e-05	0.000966527
917	NUPR1	383.41	2.02484	0.201188	3.52802e-25	1.62432e-22
918	MBP	385.756	0.29098	0.128293	0.00695425	0.0416072
919	FZR1	379.49	0.717688	0.166076	1.27452e-06	3.43281e-05
920	ST20-MTHFS	389.11	0.365871	0.182067	0.00803143	0.0466222
921	TBC1D8B	382.078	0.641726	0.162409	6.96446e-06	0.000147636
922	INVS	382.396	0.459925	0.16466	0.000728591	0.0070937
923	VIPAS39	380.765	0.366682	0.143642	0.00228966	0.0174154
924	FPGT	380.723	0.599315	0.142395	2.63629e-06	6.53879e-05
925	RELCH	377.804	0.477416	0.203344	0.0021804	0.0168364
926	SKA1	379.857	0.680366	0.176485	9.88002e-06	0.000198856
927	HINT2	375.692	0.321085	0.137509	0.00486187	0.031779
928	PARL	373.975	0.332061	0.147086	0.00563191	0.0356574
929	PPP2R2C	373.259	0.654229	0.144123	4.66901e-07	1.4543e-05
930	NUDT9	375.417	0.387036	0.184769	0.00587693	0.0367395
931	ATF3	374.538	0.265198	0.117251	0.00863641	0.049096
932	PRKACB	375.285	0.592425	0.212181	0.000444992	0.00479677
933	C12orf65	372.671	0.460539	0.142992	0.000182233	0.0022972
934	SLC25A20	368.009	0.446816	0.151705	0.000478563	0.0050615
935	CCDC113	369.392	0.456483	0.172566	0.00108763	0.00979465
936	CENPJ	371.624	0.632063	0.213062	0.000226242	0.00276616
937	SLC16A5	365.51	0.349313	0.1667	0.00707132	0.0421788
938	POC5	363.745	0.278724	0.123933	0.00780415	0.0457171
939	MRPS31	364.61	0.341105	0.130321	0.00210166	0.0164003
940	RAD54B	360.418	0.40042	0.138519	0.000678358	0.00666249
941	ABCC3	353.55	1.70416	0.36566	1.18198e-07	4.26818e-06
942	LINC00942	355.572	0.940978	0.144087	4.48631e-12	4.15703e-10
943	GLMN	359.063	0.482539	0.177346	0.000815902	0.00774529
944	CNTRL	357.461	0.53304	0.162216	0.000112218	0.00153048
945	AZI2	354.014	0.38333	0.170324	0.00424624	0.0285141
946	LMO4	349.496	0.77613	0.150369	1.89581e-08	8.33762e-07
947	TBC1D5	352.672	0.855101	0.358592	0.000814943	0.00774117
948	FBLIM1	346.883	0.574035	0.331382	0.00494661	0.0322044
949	UPP1	342.232	0.746202	0.190649	8.76518e-06	0.000179357
950	FBXO45	344.407	0.483919	0.179474	0.000858058	0.0080863
951	EIF1AD	343.258	0.610096	0.171134	3.51224e-05	0.000574315
952	NFKBIL1	341.742	0.425653	0.168984	0.0017861	0.0145144
953	ACAD11	339.603	0.490248	0.220106	0.00271602	0.0198784
954	PHLDA1	335.242	0.49201	0.159604	0.00027025	0.00319806
955	EZH2	335.82	0.68751	0.209273	7.77635e-05	0.00113454
956	NKAP	338.527	0.336289	0.163258	0.00856504	0.0488346
957	MAFF	336.534	0.64257	0.144581	7.54763e-07	2.17186e-05
958	RAB24	335.872	0.720849	0.204251	3.12659e-05	0.000521212
959	CBLB	336.834	0.514734	0.201931	0.0011026	0.00991125
960	PHACTR4	336.87	0.448515	0.160379	0.000739745	0.00717666
961	ZNF280C	335.944	0.416735	0.197306	0.00498324	0.0324142
962	TAF4B	335.367	0.415107	0.223034	0.00816611	0.0471994
963	KIAA2026	329.551	0.475116	0.243389	0.00522049	0.0335927
964	KATNBL1	329.912	0.446637	0.23921	0.00671417	0.0406576
965	COMMD3	324.675	0.351711	0.139587	0.00258776	0.0191188
966	RMI1	324.415	0.558192	0.264639	0.00282457	0.0204997
967	GABPB2	318.819	1.13934	0.177942	1.08948e-11	9.17216e-10
968	ORC4	317.535	0.352022	0.168733	0.00756378	0.0445927
969	IL20RB	311.126	0.843046	0.180689	2.19794e-07	7.35962e-06
970	SMUG1	311.396	0.534432	0.172449	0.000220489	0.00270566
971	RNF166	304.64	0.40424	0.184374	0.00445132	0.029648
972	LOC728554	307.189	0.435946	0.216854	0.00566771	0.0357919
973	DHRSX	300.984	0.39609	0.136735	0.000674352	0.00663232
974	ZSCAN12	301.936	0.595161	0.470962	0.0086479	0.049117
975	CBWD2	295.79	1.07842	0.188432	6.06137e-10	3.93402e-08
976	SPRED1	298.458	0.432285	0.167754	0.00148106	0.012613
977	CCDC142	295.42	0.438691	0.187506	0.00269591	0.0197508
978	CENPU	292.792	0.521861	0.1545	8.71071e-05	0.00124839
979	MAP3K10	291.189	0.369303	0.159897	0.00404373	0.0273286
980	USP25	293.941	0.650529	0.227949	0.000331766	0.00375127
981	S100PBP	286.527	1.10921	0.254591	6.92828e-07	2.02128e-05
982	OMA1	285.474	0.897187	0.188572	1.27577e-07	4.55107e-06
983	SLFN5	283.749	1.26855	0.275453	2.0676e-07	6.96949e-06
984	TMEM62	282.736	0.611794	0.25996	0.00138629	0.0119261
985	CREBRF	286.207	0.422978	0.220196	0.00715359	0.0426178
986	CBFA2T2	277.145	0.518586	0.299512	0.00628226	0.0387266
987	CCNYL1	281.381	0.467419	0.192678	0.0018976	0.0151476
988	OSGIN1	273.532	1.8594	0.193474	3.68127e-23	1.3559e-20
989	ZNF397	277.519	0.732032	0.198648	1.64111e-05	0.000306057
990	LPP	275.217	0.720245	0.256496	0.000324038	0.00367235
991	METTL4	277.302	0.457316	0.167155	0.000901213	0.00842485
992	SLC30A6	277.762	0.632026	0.232366	0.000484924	0.00511775
993	PAAF1	273.174	0.77958	0.179079	1.02577e-06	2.84072e-05
994	IQSEC2	272.198	0.410532	0.201216	0.00596669	0.0371073
995	TATDN1	270.712	0.894335	0.209112	1.15901e-06	3.1447e-05
996	BCL2L13	269.436	0.659052	0.201812	8.80439e-05	0.00125937
997	DOCK7	269.348	0.464444	0.177771	0.00121025	0.0106899
998	WAC	269.604	0.420385	0.229509	0.00831969	0.0477685
999	SESN2	263.442	1.89832	0.174505	7.51461e-29	5.02358e-26
1000	HEIH	261.643	0.37193	0.180812	0.00719611	0.0428225
1001	TAF12	260.06	0.862654	0.211131	2.78992e-06	6.87357e-05
1002	CERT1	258.338	0.388407	0.173112	0.00433948	0.0289948
1003	METTL6	259	0.445984	0.199313	0.00324111	0.0228913
1004	TLR6	258.37	0.628943	0.207466	0.000210161	0.00260851
1005	DYM	257.686	0.431899	0.170931	0.0017323	0.0142184
1006	KBTBD7	255.261	0.667316	0.165874	5.19182e-06	0.000116248
1007	CT45A9	252.99	0.405522	0.163932	0.00220764	0.0169673
1008	WBP4	253.151	0.368169	0.187283	0.00841914	0.048148
1009	LAMTOR3	252.008	0.538579	0.185052	0.000365484	0.00408239
1010	SMIM14	251.578	1.05581	0.192477	2.52959e-09	1.37522e-07
1011	CCNDBP1	245.566	0.483262	0.204024	0.0020365	0.015951
1012	GPCPD1	246.423	0.513251	0.178025	0.000450582	0.00484203
1013	CTSC	245.474	0.45653	0.266787	0.00850067	0.0485428
1014	CEP126	247.716	0.646843	0.232757	0.000413321	0.00451391
1015	CTU2	242.267	0.45138	0.240479	0.00669252	0.0405765
1016	ERI2	242.301	0.712843	0.17318	3.30937e-06	7.96683e-05
1017	ELMOD2	239.86	0.390689	0.206526	0.00877927	0.0496145
1018	PKD1P5-LOC105376752	239.562	0.359062	0.179067	0.00867978	0.049279
1019	DNAH14	237.288	0.567478	0.197022	0.00037841	0.00420446
1020	TMEM79	234.212	1.16988	0.210728	1.511e-09	8.79906e-08
1021	WDR92	235.488	0.401019	0.20238	0.00714329	0.0425744
1022	MOSMO	237.533	0.382717	0.1809	0.00571185	0.0359781
1023	PCBD2	236.478	0.410804	0.165373	0.00210804	0.016424
1024	DECR1	234.048	0.462456	0.195723	0.00220122	0.016935
1025	BCDIN3D	232.635	0.403836	0.166047	0.00246937	0.0184235
1026	TTC13	232.706	0.769993	0.243158	0.000100592	0.0014061
1027	ALG10	226.557	0.582392	0.169454	6.00718e-05	0.000909596
1028	SLC9A8	219.433	0.551549	0.3036	0.00506751	0.0328179
1029	FAM72D	223.407	1.33187	0.237411	1.15689e-09	6.98541e-08
1030	MAP4K4	219.032	0.37225	0.169047	0.0050473	0.0327297
1031	ZNF346	214.599	0.679145	0.202148	6.32057e-05	0.000951184
1032	IRAK4	216.193	0.75943	0.25618	0.000187402	0.00235379
1033	DGAT2	211.27	0.725972	0.310879	0.00107828	0.00974024
1034	NKIRAS1	216.484	0.664158	0.230952	0.000303226	0.00350662
1035	XPNPEP3	212.237	0.672251	0.226413	0.000225807	0.00276314
1036	PCTP	209.454	0.713927	0.252158	0.000314792	0.0036092
1037	MIOS	211.093	0.773965	0.287266	0.000391928	0.00433179
1038	FAM114A2	211.044	0.429653	0.240241	0.00817654	0.0472411
1039	CBS	207.04	1.31226	0.242646	3.37262e-09	1.73737e-07
1040	DMTF1	203.231	0.832857	0.265188	9.68106e-05	0.00136098
1041	NFE2L3	205.223	0.713164	0.235609	0.000166958	0.00213895
1042	TANK	203.998	0.676196	0.234428	0.000271681	0.00321189
1043	LACTB2	202.453	0.497229	0.280738	0.00672514	0.0407034
1044	TMEM192	202.973	0.432494	0.203128	0.00434284	0.0290041
1045	KDM7A	201.936	0.505778	0.198021	0.00117638	0.0104533
1046	NLRP1	200.421	0.770378	0.246725	0.000119543	0.00160815
1047	FBXW4	199.775	0.610024	0.195512	0.000165748	0.00212529
1048	FAM72B	198.353	1.29055	0.247341	8.71463e-09	4.16859e-07
1049	ZNF227	194.203	0.648327	0.357453	0.00362103	0.0251052
1050	MKKS	194.977	0.497169	0.251766	0.00462724	0.0305264
1051	NUTM2A-AS1	191.99	0.734162	0.301953	0.000910148	0.00849601
1052	EMC2	192.892	0.407969	0.219606	0.0085959	0.0489916
1053	PCDH1	189.543	0.676215	0.325835	0.00214034	0.0165879
1054	ZNF639	189.092	0.670525	0.306373	0.00173825	0.0142434
1055	BBS7	185.318	0.536565	0.346205	0.00771454	0.0453183
1056	ZBTB20	189.309	0.428919	0.212878	0.00587929	0.0367395
1057	ZNF76	184.94	1.25164	0.404577	8.47535e-05	0.00122079
1058	TRIM66	185.847	0.744106	0.253204	0.000211344	0.00262099
1059	UCHL1	184.637	0.858416	0.219218	5.78713e-06	0.000127256
1060	ATXN2	181.98	0.448773	0.243497	0.00731576	0.043356
1061	COMT	179.621	0.565921	0.205524	0.000656345	0.00650298
1062	FAM72C	179.759	1.00182	0.246557	2.67458e-06	6.62262e-05
1063	LZIC	180.546	1.46691	0.2701	2.78046e-09	1.48962e-07
1064	TBC1D24	178.883	1.18173	0.53149	0.000671104	0.00661641
1065	ZSCAN20	178.912	0.483784	0.210199	0.00238078	0.0179785
1066	CHAC1	171.862	3.02573	0.279395	7.84241e-29	5.02358e-26
1067	MDFIC	176.141	0.578156	0.250278	0.00172353	0.0141721
1068	CYBC1	172.806	0.384584	0.183288	0.00594669	0.0370298
1069	DDIT3	171.074	1.17545	0.315637	7.64282e-06	0.000159719
1070	FAN1	169.158	0.449478	0.24763	0.00741614	0.0438627
1071	PLGRKT	167.427	0.547061	0.209028	0.000964358	0.00886884
1072	DTWD1	167.503	0.665068	0.250507	0.000564162	0.00577609
1073	AMFR	166.05	0.99848	0.354578	0.000216618	0.00267737
1074	CCDC167	163.067	0.589022	0.220222	0.000653118	0.00648847
1075	ANKEF1	162.429	0.771591	0.348287	0.00135911	0.0117648
1076	C2orf74	160.162	0.857392	0.199331	1.15253e-06	3.13868e-05
1077	RNF170	161.922	0.509112	0.213966	0.00182171	0.0147269
1078	TMED7-TICAM2	160.674	0.368223	0.187302	0.00879611	0.0496525
1079	UPF3A	161.686	0.502291	0.261312	0.00493037	0.0321554
1080	FAM72A	156.462	1.39466	0.212515	3.13409e-12	3.01794e-10
1081	CRHR1	156.392	0.573972	0.227593	0.00100059	0.00915068
1082	SCLT1	155.043	0.592996	0.217249	0.000569244	0.00582004
1083	ETV5	152.591	2.64323	0.33294	4.50266e-17	8.50484e-15
1084	NMRAL2P	150.304	2.30527	0.327326	7.93974e-14	9.82993e-12
1085	PSPH	150.496	1.03061	0.32997	8.62138e-05	0.00124042
1086	ARID3B	149.238	0.821498	0.29417	0.000304535	0.00351218
1087	TMEM99	146.833	0.611498	0.23331	0.000726964	0.00708357
1088	CENPBD1	143.411	0.746744	0.295023	0.000673187	0.00662529
1089	SDCCAG8	140.138	1.61521	0.24886	4.35558e-12	4.06144e-10
1090	LOC101929494	135.74	0.663191	0.222123	0.000230774	0.00281456
1091	ZNF140	132.991	0.616756	0.303578	0.0027849	0.0202517
1092	LYRM1	134.959	0.993282	0.315632	8.0906e-05	0.00117068
1093	TMCC1-AS1	134.363	0.621427	0.275284	0.00172378	0.0141721
1094	LEPR	130.979	0.806647	0.266488	0.000149556	0.00194819
1095	ANGPTL4	128.275	0.994072	0.319221	9.43412e-05	0.00133647
1096	VAMP4	130.181	0.597732	0.292997	0.00287917	0.0208241
1097	GRB10	128.769	0.811253	0.408943	0.00210566	0.0164182
1098	BEST1	127.792	0.553023	0.262474	0.00292524	0.0210437
1099	TRAPPC13	127.019	0.43535	0.239809	0.00814599	0.0471244
1100	DHFR2	123.855	0.709892	0.264795	0.000503355	0.00527448
1101	KYAT3	118.994	0.832706	0.516192	0.00360871	0.0250316
1102	TMEM260	115.727	0.54233	0.303911	0.00556828	0.0354068
1103	DCAKD	114.931	0.663412	0.3987	0.00468357	0.0308462
1104	ULBP1	113.375	1.4061	0.241389	3.15498e-10	2.19256e-08
1105	ZNF239	113.434	0.710152	0.275416	0.000622513	0.00623487
1106	TUBE1	113.669	0.735261	0.590093	0.00615107	0.0381252
1107	CTBS	112.628	0.685086	0.303801	0.00152009	0.0128562
1108	ZNF485	111.156	0.950194	0.317083	0.000134823	0.00178468
1109	SLC2A8	110.932	0.600555	0.277678	0.00228098	0.0173762
1110	MXRA8	110.825	0.718568	0.239244	0.000192196	0.00240171
1111	TTLL7	109.138	0.640778	0.508684	0.00790279	0.0461118
1112	HECW1	111.428	0.792103	0.4141	0.00246559	0.0184113
1113	HSPA1L	109.053	0.52475	0.262028	0.00401036	0.0271357
1114	SPRY2	104.621	0.571252	0.353289	0.00643826	0.0394125
1115	PSRC1	103.447	0.816142	0.458163	0.00285226	0.0206654
1116	ARSG	99.1541	0.593177	0.287018	0.00284539	0.0206406
1117	ZNF627	98.2078	0.499971	0.252703	0.00462879	0.0305264
1118	GEMIN8	98.3635	0.845211	0.324756	0.000497084	0.00521619
1119	ZNF449	99.1027	0.650267	0.286131	0.00155594	0.0130842
1120	RHBDD1	93.0066	0.682829	0.293009	0.00127287	0.0111635
1121	LNP1	90.6681	0.511783	0.329394	0.00869772	0.0493619
1122	LDAH	91.5027	1.41391	0.44326	5.3918e-05	0.000831805
1123	HOXC13-AS	89.5087	1.1289	0.309728	1.33616e-05	0.000256994
1124	CYP26B1	89.3914	0.944136	0.50771	0.00226689	0.0173137
1125	LINC00909	87.2774	0.901377	0.384961	0.000883711	0.00828753
1126	CBY1	84.084	1.41406	0.431618	3.78897e-05	0.000613439
1127	LONRF1	81.3123	2.8967	0.698635	1.30507e-06	3.49592e-05
1128	MLXIPL	80.4915	0.260642	0.49701	0.00879367	0.0496525
1129	KLF2	77.3452	2.12305	0.281885	2.68171e-15	3.87349e-13
1130	CAB39L	76.6172	1.78554	0.457768	3.45752e-06	8.25602e-05
1131	FBXO44	76.0083	0.763974	0.467352	0.00417691	0.0281126
1132	FBF1	74.7517	1.14544	0.599392	0.00150651	0.012778
1133	PCLO	74.7351	1.03504	0.29847	2.97746e-05	0.00050233
1134	ALPK1	74.5882	1.09431	0.424528	0.00038444	0.00426182
1135	HERC2P3	72.6016	0.545396	0.360555	0.00823018	0.0474209
1136	THAP10	72.5828	0.598295	0.324846	0.00431448	0.0288918
1137	NT5E	69.5483	0.775773	0.425404	0.00280574	0.0203793
1138	SRR	68.812	0.610635	0.406441	0.00687008	0.0412388
1139	OSGEPL1	69.2147	0.649742	0.470837	0.00694675	0.0416072
1140	DNAL4	68.2627	0.768197	0.343721	0.00149565	0.0126932
1141	LOC100287896	67.9461	0.606186	0.336037	0.00455166	0.0301527
1142	R3HDM2	66.978	0.679012	0.615765	0.00758612	0.0446708
1143	ECM2	65.6025	1.21162	0.410003	0.000120817	0.00162113
1144	GRAMD1C	64.668	0.648973	0.430734	0.00629993	0.0388053
1145	FBXO48	64.251	0.574942	0.386942	0.0078845	0.0460596
1146	NMNAT1	60.8696	1.34244	0.346703	5.17361e-06	0.000116017
1147	AKR1C1	61.5614	1.51967	0.453763	2.88965e-05	0.000490475
1148	SATB2	60.8892	1.05789	0.509046	0.00117059	0.010427
1149	ZNF862	59.5734	0.895741	0.406196	0.00120128	0.0106233
1150	LOC728392	56.7859	0.938477	0.43077	0.00117825	0.0104636
1151	HNF4G	53.5835	0.671091	0.460892	0.00625435	0.0385706
1152	SPRY4	50.3407	1.02478	0.455734	0.000910675	0.00849601
1153	LOC107985246	48.3361	0.77228	0.469442	0.00400488	0.0271157
1154	CEP63	44.1739	0.859771	0.490388	0.00304569	0.0217943
1155	SDAD1P1	42.7649	0.979211	0.46225	0.00135999	0.0117656
1156	EEF1AKMT1	40.4157	0.67659	0.667168	0.00876276	0.0495782
1157	SERPINI1	39.322	1.29376	0.531268	0.000545196	0.00562491
1158	KLHL3	40.0442	1.179	0.652659	0.00197643	0.01563
1159	SMC1B	36.5061	1.06658	0.652884	0.00273016	0.0199569
1160	HSPA6	35.4046	1.49123	0.465797	5.68858e-05	0.0008703
1161	ZNF337-AS1	36.8398	1.68615	2.55413	0.00135502	0.0117432
1162	MAP2	31.9006	1.9002	0.562904	2.84664e-05	0.000483732
1163	LINC00467	28.3209	1.17632	0.64143	0.00203481	0.0159462
1164	CYP4F3	27.3015	3.04634	0.923788	2.41213e-05	0.000422567
1165	LINC00847	23.308	0.14664	0.286117	0.00765024	0.0450124
1166	URGCP-MRPS24	23.6977	0.00929373	0.211178	5.40554e-10	3.58464e-08
1167	MMD	18.97	0.739943	1.05034	0.0087591	0.0495782
1168	C5	18.4945	0.207574	0.382174	0.00654269	0.0398485
1169	NUTM2G	18.2099	0.835833	1.16385	0.00747844	0.0442134
1170	VEGFD	16.8827	1.77307	0.748657	0.000548258	0.00564279
1171	KRT17	14640.9	-1.02595	0.0935503	1.15759e-28	7.10613e-26
1172	ALPP	11993	-1.20042	0.112603	8.3137e-28	4.89943e-25
1173	VWA5A	2960.15	-1.08043	0.0796851	4.73418e-43	8.71859e-40
1174	FBN2	2264.22	-1.05924	0.188672	9.75268e-10	5.98692e-08
1175	FABP3	1273.18	-1.10115	0.0953328	5.54868e-32	4.54159e-29
1176	SSTR1	1143.26	-1.14748	0.140411	1.65158e-17	3.2882e-15
1177	ANXA8	1015	-1.21316	0.133221	4.75689e-21	1.40166e-18
1178	RYR2	850.885	-1.06408	0.165117	6.92819e-12	6.14898e-10
1179	ABCA13	826.55	-1.40587	0.143685	6.19366e-24	2.53476e-21
1180	OLFML2A	681.756	-1.29384	0.256262	1.84685e-08	8.23276e-07
1181	AIF1L	659.441	-1.17775	0.153556	9.62463e-16	1.49263e-13
1182	ALPI	631.962	-2.2709	0.2666	4.80368e-19	1.12337e-16
1183	NCCRP1	609.918	-1.09293	0.229845	1.00376e-07	3.66958e-06
1184	STS	598.109	-1.13954	0.14398	1.49831e-16	2.65959e-14
1185	HCP5	584.638	-1.76244	0.201591	6.60698e-20	1.70773e-17
1186	CCDC80	566.553	-1.21756	0.190768	9.73843e-12	8.29343e-10
1187	USH1C	531.214	-1.4817	0.164537	1.36163e-20	3.93352e-18
1188	MUC16	529.068	-1.32468	0.227911	3.09568e-10	2.16155e-08
1189	RTN4RL2	439.821	-1.13978	0.203629	1.22143e-09	7.31517e-08
1190	TOGARAM2	436.531	-1.1262	0.171906	3.54544e-12	3.37e-10
1191	IL32	433.688	-1.0985	0.156815	1.51903e-13	1.8195e-11
1192	FLNC	434.977	-1.31237	0.2514	8.62166e-09	4.13755e-07
1193	CD82	420.596	-1.15267	0.16584	2.10988e-13	2.46705e-11
1194	NREP	422.556	-1.18919	0.213396	1.17477e-09	7.06443e-08
1195	BTN3A3	333.651	-1.19516	0.310264	5.56595e-06	0.000122943
1196	SELENOP	335.034	-1.20104	0.181795	2.16957e-12	2.15975e-10
1197	MPZL2	332.324	-1.04516	0.183116	6.88289e-10	4.42819e-08
1198	ESR1	333.169	-1.17907	0.220403	4.34492e-09	2.19225e-07
1199	ST14	326.368	-1.19517	0.269774	4.46229e-07	1.39879e-05
1200	CSDC2	317.399	-1.2387	0.22836	3.29134e-09	1.70145e-07
1201	ADAMTS15	261.778	-1.44438	0.253302	5.26373e-10	3.50907e-08
1202	ASB9	229.794	-1.97927	0.236417	2.22162e-18	4.95926e-16
1203	KCND1	218.756	-1.41731	0.221592	8.70334e-12	7.49862e-10
1204	SPATA13	207.384	-1.10622	0.315646	1.99959e-05	0.000360146
1205	ADGRA2	205.606	-1.12982	0.235178	8.55177e-08	3.1978e-06
1206	CDH5	200.137	-1.85838	0.259328	2.94479e-14	3.74014e-12
1207	NYAP1	199.525	-1.35755	0.249887	2.6327e-09	1.42079e-07
1208	ATP2A3	194.694	-1.44544	0.232689	2.84165e-11	2.32589e-09
1209	MAPK4	191.134	-1.00442	0.58857	0.00230898	0.0175351
1210	INSL4	181.587	-1.86487	0.231423	4.22846e-17	8.09063e-15
1211	PTK2B	178.627	-1.02741	0.347207	0.000128511	0.00171034
1212	CAVIN2	175.687	-1.11138	0.243852	2.9391e-07	9.60127e-06
1213	SEMA5A	176.713	-1.11216	0.227206	5.27213e-08	2.12806e-06
1214	CDC42EP3	177.398	-1.17446	0.204102	5.42835e-10	3.58464e-08
1215	ERBB3	167.361	-1.03889	0.28969	1.74394e-05	0.000321571
1216	ETNK2	166.723	-1.2397	0.23564	8.35354e-09	4.02198e-07
1217	MUC5B	161.751	-1.60868	0.317973	1.92808e-08	8.45427e-07
1218	DIO2	158.799	-1.08582	0.237561	2.79934e-07	9.16503e-06
1219	MAPK8IP1	156.496	-1.01002	0.253638	4.0325e-06	9.39384e-05
1220	GALNT6	156.827	-1.45162	0.55715	0.000248094	0.00297895
1221	CLTRN	158.477	-1.64187	0.245608	1.19267e-12	1.22878e-10
1222	LRG1	156.413	-1.14321	0.207191	2.07092e-09	1.16011e-07
1223	COL5A2	158.189	-1.34151	0.369078	1.24895e-05	0.000243396
1224	DENND2B	149.025	-1.21701	0.267137	2.44161e-07	8.10184e-06
1225	SLCO2A1	145.999	-1.36484	0.259952	7.36603e-09	3.56986e-07
1226	DDN	142.661	-1.24871	0.290805	8.2879e-07	2.35271e-05
1227	PZP	138.308	-1.98726	0.294496	7.22678e-13	7.81927e-11
1228	EFHD1	135.823	-1.13029	0.279438	3.00594e-06	7.34436e-05
1229	GPR87	134.717	-1.33765	0.297733	3.15006e-07	1.01553e-05
1230	LMO1	131.854	-1.44484	0.284463	1.8714e-08	8.30163e-07
1231	PLEKHG4B	134.529	-1.27171	0.264681	7.85616e-08	3.02206e-06
1232	LRRC26	130.656	-1.14232	0.358232	6.30571e-05	0.000949919
1233	GRIP2	127.39	-1.646	0.254627	5.37518e-12	4.91879e-10
1234	HIVEP3	116.468	-1.11499	0.405576	0.000256291	0.00305744
1235	MATN2	116.219	-1.09523	0.325568	3.78272e-05	0.0006131
1236	P2RY2	117.552	-1.14373	0.378056	0.000106957	0.00147962
1237	FGFBP1	114.632	-1.73979	0.315699	1.67851e-09	9.69783e-08
1238	CDC42BPG	113.26	-1.21433	0.617798	0.00137489	0.0118596
1239	WNT6	111.907	-1.48002	0.272834	2.85249e-09	1.51718e-07
1240	NOG	112.03	-1.10448	0.269543	2.21608e-06	5.64872e-05
1241	KLHDC7A	110.44	-1.27755	0.235315	3.28969e-09	1.70145e-07
1242	EPB41L1	110.378	-1.09211	0.427681	0.000413614	0.00451391
1243	EFNA3	109.983	-1.31746	0.40565	4.89912e-05	0.000768676
1244	UBD	105.892	-2.8389	0.343822	7.2257e-18	1.49938e-15
1245	ADAMTS7	102.244	-1.50148	0.3841	3.84254e-06	9.04347e-05
1246	ZNF184	101.848	-1.08891	0.313941	2.64209e-05	0.000454742
1247	VIPR2	100.141	-1.02539	0.363413	0.000220027	0.00270555
1248	ANKRD2	98.1657	-1.08914	0.259932	1.55224e-06	4.06923e-05
1249	PAK6	100.244	-1.03586	0.600992	0.00219551	0.0168999
1250	IL6	98.5857	-1.37298	0.370796	9.16974e-06	0.000186599
1251	DPEP1	97.6869	-1.18525	0.277607	1.15812e-06	3.1447e-05
1252	MUC3A	96.3252	-1.92425	0.384299	1.94788e-08	8.51577e-07
1253	SLC51B	96.989	-1.4663	0.26975	2.92704e-09	1.54567e-07
1254	MAML2	95.9718	-1.12272	0.316625	1.91025e-05	0.000345746
1255	HID1	94.0009	-1.08287	0.334565	5.72448e-05	0.000874884
1256	CPA3	95.9505	-1.27985	0.291674	5.63054e-07	1.70338e-05
1257	ODF3L1	94.9791	-1.02113	0.300393	3.53798e-05	0.000577243
1258	BIRC7	93.9749	-1.09223	0.300572	1.34963e-05	0.000258908
1259	ADAMTS6	91.2244	-1.13503	0.328916	2.82524e-05	0.000482321
1260	VWA7	89.5359	-1.15292	0.300622	6.32575e-06	0.000135856
1261	CRB2	91.2477	-2.54982	0.370634	2.60268e-13	3.01932e-11
1262	IL11	90.5941	-1.32247	0.316676	1.45854e-06	3.87182e-05
1263	OCEL1	87.336	-1.212	0.399453	0.000104118	0.0014485
1264	ADAMTS5	87.5133	-1.47711	0.334403	5.15437e-07	1.58537e-05
1265	EHF	86.8682	-1.37596	0.298593	2.07197e-07	6.96949e-06
1266	EDN2	81.6776	-1.2414	0.44648	0.000191091	0.002394
1267	SALL4	78.4911	-1.91829	0.938459	0.000769619	0.00740614
1268	SLC2A5	78.402	-1.58122	0.856865	0.000732022	0.00711873
1269	CASZ1	77.2603	-1.88682	0.371156	1.84962e-08	8.23276e-07
1270	IL17RC	73.1961	-1.08148	0.318863	3.63817e-05	0.000591624
1271	MAFA	73.4906	-1.30731	0.330163	3.83458e-06	9.04347e-05
1272	TNS1	74.1192	-1.75249	0.799122	0.000518701	0.00540837
1273	SAMD5	71.8052	-1.2444	0.327075	6.78236e-06	0.000144399
1274	METTL7A	68.9311	-1.87285	0.572427	3.04243e-05	0.000510525
1275	TRABD2B	66.5799	-1.13198	0.34904	6.50542e-05	0.000976011
1276	RALGPS1	67.5229	-1.76192	0.404723	5.51752e-07	1.68047e-05
1277	OLFML2B	64.2265	-2.03152	0.404521	2.33029e-08	1.00681e-06
1278	CGN	62.9726	-1.07697	0.630955	0.00249337	0.0185717
1279	PDGFRB	63.2833	-1.84014	0.476787	4.87852e-06	0.000110407
1280	KANK4	63.6396	-1.62897	0.437181	7.55066e-06	0.000158242
1281	SMPDL3B	63.2508	-1.38042	0.33951	2.35132e-06	5.94201e-05
1282	MEOX1	62.2321	-2.42904	0.495495	3.74053e-08	1.55237e-06
1283	ADORA1	61.758	-1.36301	0.423493	5.4958e-05	0.000845194
1284	PRKCB	62.4534	-2.14407	0.359153	1.22524e-10	9.20992e-09
1285	PHOSPHO1	60.8309	-1.27992	0.356117	1.58952e-05	0.000297944
1286	CDH1	58.0403	-2.03109	0.520346	3.21301e-06	7.76021e-05
1287	PAPPA2	58.1372	-2.13019	0.443346	7.41309e-08	2.88172e-06
1288	TENT5C	55.6883	-1.17207	0.44103	0.000324727	0.00367733
1289	ZNF467	50.9657	-1.32445	0.425924	7.38842e-05	0.00108745
1290	CHRNA4	50.7169	-2.31785	0.526434	4.1954e-07	1.32357e-05
1291	DES	49.8892	-3.61844	0.78302	8.09872e-08	3.09115e-06
1292	FRAS1	48.7835	-1.15372	0.487509	0.000638205	0.00636176
1293	LINC02236	46.8398	-1.2912	0.809498	0.00221264	0.0169963
1294	SLITRK4	47.4337	-1.27561	0.534315	0.000550916	0.00566015
1295	IL31RA	46.4663	-1.78873	0.524425	2.09573e-05	0.000374714
1296	MMP28	46.0508	-1.1424	0.458412	0.00049429	0.00519428
1297	CEACAM7	46.4375	-2.61061	0.48486	3.5514e-09	1.81048e-07
1298	PSAPL1	45.4792	-4.75558	0.6731	4.73273e-13	5.32269e-11
1299	ADAMTS8	44.7639	-1.34204	0.443836	0.000102085	0.00142291
1300	ARSL	45.2756	-1.51612	0.380566	3.28067e-06	7.91066e-05
1301	TCF7L1	44.3476	-1.41495	0.503396	0.000190607	0.00238997
1302	RAB43	44.5446	-1.06871	0.611646	0.00234807	0.017777
1303	SPTBN5	44.1564	-1.38737	0.525414	0.000285053	0.00333573
1304	BMF	44.2568	-3.5804	0.597131	1.40673e-10	1.04148e-08
1305	TMCC3	43.7598	-1.03909	0.50815	0.0015178	0.0128442
1306	GJC2	42.6718	-1.22504	0.570826	0.00104615	0.00949661
1307	HOXC5	43.2426	-1.25802	0.486222	0.000370261	0.00412637
1308	SLIT1	41.2167	-1.26933	0.561592	0.000789444	0.00754215
1309	ANK3	40.8429	-2.94998	0.536663	2.42375e-09	1.33243e-07
1310	DLK2	38.7334	-1.15747	0.445352	0.000407407	0.00446934
1311	ACVRL1	37.0355	-1.51168	0.4964	9.18723e-05	0.00130652
1312	HSPB3	36.7638	-1.33978	0.613536	0.000911708	0.00849601
1313	RASGRF1	35.5046	-2.10253	0.590867	1.34808e-05	0.000258908
1314	MAFB	34.8285	-1.00989	0.522804	0.00190781	0.0152181
1315	POU3F2	34.4779	-1.15279	0.468701	0.000570016	0.0058205
1316	OTOF	33.2816	-3.16305	1.02972	3.4327e-05	0.000564442
1317	AVPR2	33.7536	-2.00034	0.482864	1.69918e-06	4.43866e-05
1318	GPR20	31.8363	-1.37832	0.50718	0.000265653	0.00315126
1319	GBP2	30.7979	-2.29968	0.620161	9.86696e-06	0.000198856
1320	STAC2	30.5299	-2.57121	0.554648	1.70496e-07	5.86946e-06
1321	CHRM1	29.5029	-1.67274	0.550309	9.82245e-05	0.00137561
1322	PDZK1	29.8594	-2.62703	0.70107	7.44215e-06	0.000156636
1323	PRSS56	28.9508	-2.00438	0.552707	1.31043e-05	0.000253367
1324	NTN1	28.9849	-1.56134	0.533579	0.0001333	0.00176611
1325	TMEM266	27.6535	-1.43008	0.604129	0.000649209	0.00645833
1326	VWF	27.6237	-1.67919	0.570155	0.000130501	0.00173176
1327	HYMAI	27.8521	-1.36256	0.680294	0.00136455	0.0117911
1328	DEPDC5	26.6986	-1.81942	0.567121	5.16187e-05	0.000805612
1329	LINC00689	26.4284	-1.5462	0.707871	0.000839872	0.0079373
1330	THEG	26.2182	-2.67294	0.630354	1.22636e-06	3.31522e-05
1331	ARHGDIB	25.1508	-2.34286	0.91745	0.000246094	0.00295976
1332	KRT15	24.8792	-2.14754	0.663269	5.59283e-05	0.000858325
1333	CSF2RB	23.6846	-2.41607	0.770861	5.96113e-05	0.000905416
1334	PRSS8	23.6671	-1.27992	0.752069	0.00245938	0.0183951
1335	DEPP1	23.4595	-2.46369	0.666341	9.31895e-06	0.000188853
1336	PLCD1	23.5606	-2.4966	0.869827	8.94083e-05	0.00127765
1337	SLC6A19	23.0656	-1.40406	0.777543	0.00177077	0.0144057
1338	CACNG4	22.2696	-1.58127	0.909942	0.00172659	0.0141794
1339	MARCHF10	21.8564	-1.32839	0.683528	0.00159751	0.0133553
1340	ASZ1	21.5529	-1.32678	0.655359	0.00144881	0.0123885
1341	AATBC	21.2148	-1.52689	0.664689	0.000739927	0.00717666
1342	TUBB4A	21.3011	-1.29195	0.707605	0.00192438	0.0153109
1343	NFE2	20.3832	-2.63795	0.881081	0.000118105	0.00159345
1344	IDO1	20.5329	-1.63625	0.63475	0.000357384	0.00400405
1345	KCNH3	20.887	-8.1742	2.75593	4.41568e-09	2.21887e-07
1346	CCL2	19.2716	-1.27939	0.92464	0.00376731	0.0258157
1347	MIR100HG	18.8896	-1.62347	0.855777	0.00179271	0.0145496
1348	APLN	17.9654	-1.64346	0.902122	0.00158322	0.0132607
1349	TRIM54	17.2542	-1.6418	0.817404	0.00126643	0.0111194
1350	DAPP1	17.3538	-1.11573	0.878641	0.00472128	0.0309976
1351	AQP1	16.7887	-4.44373	1.15133	1.23219e-05	0.000241729
